# Supplementary material for: Regional gender differences in an autosomal disease result in corresponding diversity differences
Source: Sci Rep. 2019 Apr 2;9:5472. doi: 10.1038/s41598-019-41905-8 (PMC6445288; doi:10.1038/s41598-019-41905-8)
Supplement: Supplementary file 2 — Dataset3 [file 41598_2019_41905_MOESM2_ESM.csv]

No	Rule	Simpler Rule	P_Value
1	{Sex=Female,HBA_CNV=AC03,HBB=B00}=> {HBA2=A203}	{Sex=Female}=> {HBA2=A203}	0.0252
2	{Sex=Female,HBA_CNV=AC03,HBB=B00}=> {HBA2=A203}	{HBB=B00}=> {HBA2=A203}	0.026
3	{Sex=Female,HBA_CNV=AC03,HBB=B00}=> {HBA2=A203}	{Sex=Female,HBB=B00}=> {HBA2=A203}	0.0346
4	{Sex=Male,Age=Y}=> {HBB=B01}	{Age=Y} => {HBB=B01}	0.0332
5	{Sex=Male,HBA2=A200,HBA_CNV=AC00}=> {HBB=B04}	{HBA2=A200}=> {HBB=B04}	0.0484
6	{Sex=Male,Age=O,HBA2=A200,HBB=B00}=> {HBA_CNV=AC03}	{Age=O}=> {HBA_CNV=AC03}	0.0164
7	{Sex=Male,Age=O,HBA2=A200,HBB=B00}=> {HBA_CNV=AC03}	{HBA2=A200}=> {HBA_CNV=AC03}	0.0028
8	{Sex=Male,Age=O,HBA2=A200,HBB=B00}=> {HBA_CNV=AC03}	{HBB=B00}=> {HBA_CNV=AC03}	0.0045
9	{Sex=Male,Age=O,HBA2=A200,HBB=B00}=> {HBA_CNV=AC03}	{Age=O,HBA2=A200}=> {HBA_CNV=AC03}	0.0177
10	{Sex=Male,Age=O,HBA2=A200,HBB=B00}=> {HBA_CNV=AC03}	{Age=O,HBB=B00}=> {HBA_CNV=AC03}	0.0251
11	{Sex=Male,Age=O,HBA2=A200,HBB=B00}=> {HBA_CNV=AC03}	{HBA2=A200,HBB=B00}=> {HBA_CNV=AC03}	0.0044
12	{Sex=Male,Age=O,HBA2=A200,HBB=B00}=> {HBA_CNV=AC03}	{Age=O,HBA2=A200,HBB=B00} => {HBA_CNV=AC03}	0.0442
13	{Sex=Male,Age=O,HBB=B00} => {HBA_CNV=AC03}	{Age=O}=> {HBA_CNV=AC03}	0.0236
14	{Sex=Male,Age=O,HBB=B00} => {HBA_CNV=AC03}	{HBB=B00}=> {HBA_CNV=AC03}	0.0089
15	{Sex=Male,Age=O,HBA2=A200} => {HBA_CNV=AC03}	{Age=O}=> {HBA_CNV=AC03}	0.0291
16	{Sex=Male,Age=O,HBA2=A200} => {HBA_CNV=AC03}	{HBA2=A200}=> {HBA_CNV=AC03}	0.0077
17	{Sex=Male,HBA2=A200,HBB=B00}=> {HBA_CNV=AC03}	{HBA2=A200}=> {HBA_CNV=AC03}	0.0041
18	{Sex=Male,HBA2=A200,HBB=B00}=> {HBA_CNV=AC03}	{HBB=B00}=> {HBA_CNV=AC03}	0.0101
19	{Sex=Male,HBA2=A200,HBB=B00}=> {HBA_CNV=AC03}	{HBA2=A200,HBB=B00} => {HBA_CNV=AC03}	0.0098
20	{Sex=Male,HBB=B00}=> {HBA_CNV=AC03}	{HBB=B00}=> {HBA_CNV=AC03}	0.0126
21	{HBA2=A200,HBA_CNV=AC03} => {Sex=Male}	{HBA2=A200}=> {Sex=Male}	0.0183
