# Supplementary material for: Regional gender differences in an autosomal disease result in corresponding diversity differences
Source: Sci Rep. 2019 Apr 2;9:5472. doi: 10.1038/s41598-019-41905-8 (PMC6445288; doi:10.1038/s41598-019-41905-8)
Supplement: Supplementary file 3 — Dataset 1 [file 41598_2019_41905_MOESM3_ESM.xls]

## Sheet: DataForAna
Sex	Age	Region	HBA1	HBA2	HBA_CNV	HBB	HBB_CNV	Gene_Test_Sum
Female	20	DH	NORM	NORM	aa/-a3.7	NORM	NORM	Alpha
Female	34	DH	NORM	NORM	NORM	NORM	NORM	NORM
Female	26	DH	NORM	pathogenic|Hb Constant Spring (Hb CS)|het-ref|stop-loss|NM_000517.4(HBA2): c.427T>C (p.*143Qfs*?)	NORM	NORM	NORM	Alpha
Female	26	DH	NORM	NORM	NORM	NORM	NORM	NORM
Female	25	DH	NORM	NORM	NORM	NORM	NORM	NORM
Female	20	DH	NORM	NORM	aa/-a3.7	NORM	NORM	Alpha
Female	24	DH	NORM	NORM	NORM	NORM	NORM	NORM
Female	22	DH	NORM	NORM	NORM	NORM	NORM	NORM
Female	23	DH	NORM	NORM	NORM	NORM	NORM	NORM
Female	20	DH	NORM	NORM	NORM	NORM	NORM	NORM
Female	27	DH	NORM	NORM	NORM	NORM	NORM	NORM
Female	23	DH	NORM	pathogenic|Hb Constant Spring (Hb CS)|het-ref|stop-loss|NM_000517.4(HBA2): c.427T>C (p.*143Qfs*?)	NORM	NORM	NORM	Alpha
Female	29	DH	NORM	NORM	aa/-a3.7	NORM	NORM	Alpha
Female	34	DH	NORM	NORM	NORM	NORM	NORM	NORM
Female	20	DH	NORM	NORM	NORM	pathogenic|Hb E|het-ref|missense|NM_000518.4(HBB): c.79G>A (p.E27K)	NORM	Beta
Female	20	DH	NORM	NORM	NORM	NORM	NORM	NORM
Female	20	DH	NORM	NORM	aa/-a3.7	pathogenic|.|het-ref|frameshift|NM_000518.4(HBB): c.217dupA (p.S73Kfs*2)	NORM	Alpha&Beta
Female	22	DH	NORM	NORM	NORM	NORM	NORM	NORM
Female	24	DH	NORM	NORM	NORM	pathogenic|Hb E|het-ref|missense|NM_000518.4(HBB): c.79G>A (p.E27K)	NORM	Beta
Female	23	DH	NORM	NORM	NORM	NORM	NORM	NORM
Female	37	DH	NORM	NORM	NORM	NORM	NORM	NORM
Female	27	DH	NORM	NORM	NORM	NORM	NORM	NORM
Female	24	DH	NORM	NORM	NORM	NORM	NORM	NORM
Female	22	DH	NORM	NORM	NORM	NORM	NORM	NORM
Female	26	DH	NORM	NORM	NORM	pathogenic|Hb E|het-ref|missense|NM_000518.4(HBB): c.79G>A (p.E27K)	NORM	Beta
Female	24	DH	NORM	NORM	NORM	NORM	NORM	NORM
Female	25	DH	NORM	NORM	NORM	pathogenic|Hb E|het-ref|missense|NM_000518.4(HBB): c.79G>A (p.E27K)	NORM	Beta
Female	26	DH	NORM	NORM	NORM	NORM	NORM	NORM
Female	20	DH	NORM	NORM	aa/-a3.7	pathogenic|Hb E|het-ref|missense|NM_000518.4(HBB): c.79G>A (p.E27K)	NORM	Alpha&Beta
Female	34	DH	NORM	NORM	NORM	NORM	NORM	NORM
Female	24	DH	NORM	NORM	NORM	pathogenic|Hb E|het-ref|missense|NM_000518.4(HBB): c.79G>A (p.E27K)	NORM	Beta
Female	28	DH	NORM	NORM	NORM	NORM	NORM	NORM
Female	23	DH	NORM	NORM	aa/-a3.7	pathogenic|Hb E|het-ref|missense|NM_000518.4(HBB): c.79G>A (p.E27K)	NORM	Alpha&Beta
Male	31	DH	NORM	NORM	NORM	NORM	NORM	NORM
Male	40	DH	NORM	NORM	NORM	NORM	NORM	NORM
Male	28	DH	NORM	NORM	NORM	NORM	NORM	NORM
Male	27	DH	NORM	NORM	aa/-a3.7	pathogenic| HbVar.849:Codons 41/42 (-TTCT); TTCTTT(Phe-Phe)>- - - -TT beta0|het-ref|frameshift|NM_000518.4(HBB): c.126_129delCTTT (p.F42Lfs*19)	NORM	Alpha&Beta
Female	20	DH	NORM	NORM	aa/-a3.7	NORM	NORM	Alpha
Female	24	DH	NORM	NORM	NORM	NORM	NORM	NORM
Female	29	DH	NORM	NORM	aa/-a3.7(Aberrant sample, a1 and a2 fusing after deletion in another chain)	NORM	NORM	Alpha
Female	24	DH	NORM	NORM	NORM	NORM	NORM	NORM
Female	22	DH	NORM	NORM	NORM	NORM	NORM	NORM
Female	22	DH	NORM	pathogenic|Hb Constant Spring (Hb CS)|het-ref|stop-loss|NM_000517.4(HBA2): c.427T>C (p.*143Qfs*?)	NORM	NORM	NORM	Alpha
Female	20	DH	NORM	NORM	aa/-a3.7	NORM	NORM	Alpha
Female	29	DH	NORM	NORM	NORM	NORM	NORM	NORM
Female	24	DH	NORM	NORM	NORM	NORM	NORM	NORM
Female	32	DH	NORM	NORM	NORM	NORM	NORM	NORM
Female	26	DH	NORM	NORM	NORM	NORM	NORM	NORM
Female	31	DH	NORM	NORM	aa/-a3.7	NORM	NORM	Alpha
Female	26	DH	NORM	NORM	NORM	NORM	NORM	NORM
Female	23	DH	NORM	NORM	NORM	NORM	NORM	NORM
Female	34	DH	NORM	NORM	NORM	NORM	NORM	NORM
Female	21	DH	NORM	NORM	aa/--SEA	NORM	NORM	Alpha
Female	27	DH	NORM	NORM	NORM	NORM	NORM	NORM
Male	25	DH	NORM	NORM	NORM	NORM	NORM	NORM
Male	23	DH	NORM	NORM	aa/-a3.7	pathogenic| HbVar.849:Codons 41/42 (-TTCT); TTCTTT(Phe-Phe)>- - - -TT beta0|het-ref|frameshift|NM_000518.4(HBB): c.126_129delCTTT (p.F42Lfs*19)	NORM	Alpha&Beta
Male	30	DH	NORM	NORM	NORM	NORM	NORM	NORM
Male	28	DH	NORM	NORM	aa/-a3.7	pathogenic|Hb E|het-ref|missense|NM_000518.4(HBB): c.79G>A (p.E27K)	NORM	Alpha&Beta
Male	24	DH	NORM	NORM	NORM	NORM	NORM	NORM
Male	21	DH	NORM	pathogenic|Hb Constant Spring (Hb CS)|het-ref|stop-loss|NM_000517.4(HBA2): c.427T>C (p.*143Qfs*?)	NORM	pathogenic|Hb E|het-ref|missense|NM_000518.4(HBB): c.79G>A (p.E27K)	NORM	Alpha&Beta
Male	25	DH	NORM	NORM	NORM	NORM	NORM	NORM
Male	24	DH	NORM	NORM	aa/-a3.7	NORM	NORM	Alpha
Male	32	DH	NORM	NORM	NORM	NORM	NORM	NORM
Male	28	DH	NORM	NORM	aa/-a3.7	NORM	NORM	Alpha
Male	31	DH	NORM	NORM	NORM	pathogenic|Hb E|het-ref|missense|NM_000518.4(HBB): c.79G>A (p.E27K)	NORM	Beta
Female	24	DH	NORM	NORM	aa/-a3.7	NORM	NORM	Alpha
Female	25	DH	NORM	NORM	NORM	NORM	NORM	NORM
Female	30	DH	NORM	NORM	aa/--SEA	pathogenic| HbVar.849:Codons 41/42 (-TTCT); TTCTTT(Phe-Phe)>- - - -TT beta0|het-ref|frameshift|NM_000518.4(HBB): c.126_129delCTTT (p.F42Lfs*19)	NORM	Alpha&Beta
Female	27	DH	NORM	NORM	NORM	NORM	NORM	NORM
Female	20	DH	NORM	NORM	NORM	pathogenic|Hb E|het-ref|missense|NM_000518.4(HBB): c.79G>A (p.E27K)	NORM	Beta
Female	21	DH	NORM	NORM	NORM	NORM	NORM	NORM
Female	21	DH	NORM	NORM	NORM	NORM	NORM	NORM
Female	30	DH	NORM	NORM	NORM	NORM	NORM	NORM
Female	26	DH	NORM	NORM	NORM	NORM	NORM	NORM
Female	24	DH	NORM	NORM	NORM	NORM	NORM	NORM
Female	27	DH	NORM	NORM	NORM	NORM	NORM	NORM
Female	33	DH	pathogenic|.|het-ref|splice-5|NM_000558.3(HBA1): c.95+1G>A	NORM	aa/-a3.7	NORM	NORM	Alpha
Female	21	DH	NORM	NORM	NORM	NORM	NORM	NORM
Female	20	DH	NORM	NORM	NORM	NORM	NORM	NORM
Female	26	DH	NORM	NORM	NORM	NORM	NORM	NORM
Female	22	DH	NORM	pathogenic| HbVar.185:Hb Westmead|het-ref|missense|NM_000517.4(HBA2): c.369C>G (p.H123Q)	NORM	pathogenic|Hb E|het-ref|missense|NM_000518.4(HBB): c.79G>A (p.E27K)	NORM	Alpha&Beta
Female	20	DH	NORM	NORM	NORM	NORM	NORM	NORM
Female	21	DH	NORM	NORM	aa/-a3.7	NORM	NORM	Alpha
Female	23	DH	NORM	NORM	NORM	NORM	NORM	NORM
Female	23	DH	NORM	NORM	aa/--SEA	NORM	NORM	Alpha
Female	24	DH	NORM	NORM	NORM	NORM	NORM	NORM
Female	25	DH	NORM	NORM	NORM	NORM	NORM	NORM
Female	21	DH	NORM	pathogenic| HbVar.185:Hb Westmead|het-ref|missense|NM_000517.4(HBA2): c.369C>G (p.H123Q)	NORM	NORM	NORM	Alpha
Female	21	DH	NORM	NORM	aa/-a3.7	NORM	NORM	Alpha
Female	25	DH	NORM	NORM	NORM	NORM	NORM	NORM
Female	29	DH	NORM	NORM	NORM	NORM	NORM	NORM
Female	26	DH	NORM	pathogenic| HbVar.185:Hb Westmead|hom-alt|missense|NM_000517.4(HBA2): c.369C>G (p.H123Q)	aa/-a3.7(Aberrant sample, a1 and a2 fusing after deletion in another chain)	NORM	NORM	Alpha
Female	23	DH	NORM	NORM	aa/--SEA	NORM	NORM	Alpha
Female	23	DH	NORM	NORM	aa/-a3.7	NORM	NORM	Alpha
Female	23	DH	NORM	NORM	NORM	NORM	NORM	NORM
Female	26	DH	NORM	NORM	NORM	NORM	NORM	NORM
Female	24	DH	NORM	NORM	NORM	NORM	NORM	NORM
Female	23	DH	NORM	NORM	NORM	NORM	NORM	NORM
Female	26	DH	NORM	NORM	aa/--SEA	NORM	NORM	Alpha
Female	21	DH	NORM	NORM	NORM	NORM	NORM	NORM
Female	24	DH	NORM	NORM	NORM	pathogenic|Hb E|het-ref|missense|NM_000518.4(HBB): c.79G>A (p.E27K)	NORM	Beta
Female	25	DH	NORM	NORM	aa/-a3.7	NORM	NORM	Alpha
Female	21	DH	NORM	NORM	aa/-a3.7	NORM	NORM	Alpha
Female	21	DH	NORM	NORM	aa/-a3.7	NORM	NORM	Alpha
Female	30	DH	NORM	pathogenic|.|hom-alt|init-loss|NM_000517.4(HBA2): c.1delA (p.0?)	aa/--SEA	NORM	NORM	Alpha
Female	24	DH	NORM	NORM	NORM	NORM	NORM	NORM
Female	29	DH	NORM	NORM	NORM	NORM	NORM	NORM
Female	26	DH	NORM	NORM	NORM	NORM	NORM	NORM
Female	41	DH	NORM	NORM	NORM	NORM	NORM	NORM
Female	23	DH	NORM	NORM	NORM	NORM	NORM	NORM
Female	23	DH	NORM	NORM	aa/-a3.7	NORM	NORM	Alpha
Female	21	DH	NORM	NORM	aa/--SEA	NORM	NORM	Alpha
Female	31	DH	NORM	NORM	NORM	NORM	NORM	NORM
Female	27	DH	NORM	NORM	aa/--SEA	NORM	NORM	Alpha
Female	24	DH	NORM	NORM	NORM	NORM	NORM	NORM
Female	27	DH	NORM	NORM	aa/-a3.7	NORM	NORM	Alpha
Female	23	DH	NORM	NORM	aa/-a3.7	NORM	NORM	Alpha
Female	26	DH	NORM	NORM	NORM	NORM	NORM	NORM
Female	23	DH	NORM	NORM	NORM	NORM	NORM	NORM
Female	22	DH	NORM	NORM	NORM	NORM	NORM	NORM
Female	23	DH	NORM	NORM	aa/--SEA	NORM	NORM	Alpha
Female	20	DH	NORM	NORM	aa/-a3.7	NORM	NORM	Alpha
Female	20	DH	NORM	NORM	NORM	pathogenic|Hb E|het-ref|missense|NM_000518.4(HBB): c.79G>A (p.E27K)	NORM	Beta
Female	21	DH	NORM	NORM	aa/-a3.7	pathogenic|Hb E|het-ref|missense|NM_000518.4(HBB): c.79G>A (p.E27K)	NORM	Alpha&Beta
Female	28	DH	NORM	NORM	aa/-a3.7	pathogenic|Hb E|het-ref|missense|NM_000518.4(HBB): c.79G>A (p.E27K)	NORM	Alpha&Beta
Female	26	DH	NORM	NORM	aa/-a3.7	NORM	NORM	Alpha
Female	26	DH	NORM	NORM	NORM	NORM	NORM	NORM
Female	29	DH	NORM	NORM	NORM	NORM	NORM	NORM
Female	21	DH	NORM	NORM	aa/-a3.7	pathogenic|Hb E|het-ref|missense|NM_000518.4(HBB): c.79G>A (p.E27K)	NORM	Alpha&Beta
Female	20	DH	NORM	NORM	aa/--SEA	NORM	NORM	Alpha
Female	21	DH	NORM	NORM	aa/-a3.7	NORM	NORM	Alpha
Female	23	DH	NORM	NORM	aa/--SEA	pathogenic|Hb E|het-ref|missense|NM_000518.4(HBB): c.79G>A (p.E27K)	NORM	Alpha&Beta
Female	25	DH	NORM	NORM	NORM	NORM	NORM	NORM
Female	35	DH	NORM	NORM	NORM	NORM	NORM	NORM
Female	21	DH	NORM	NORM	NORM	pathogenic| HbVar.800:Codon 17 (A>T); AAG(Lys)>TAG(stop codon) beta0|het-ref|nonsense|NM_000518.4(HBB): c.52A>T (p.K18*)	NORM	Beta
Female	24	DH	NORM	NORM	NORM	NORM	NORM	NORM
Female	22	DH	NORM	NORM	NORM	NORM	NORM	NORM
Female	23	DH	NORM	NORM	NORM	NORM	NORM	NORM
Female	23	DH	NORM	NORM	NORM	pathogenic|Hb E|het-ref|missense|NM_000518.4(HBB): c.79G>A (p.E27K)	NORM	Beta
Female	22	DH	NORM	NORM	aa/-a3.7	NORM	NORM	Alpha
Female	27	DH	NORM	NORM	aa/-a3.7	NORM	NORM	Alpha
Female	21	DH	NORM	NORM	NORM	NORM	NORM	NORM
Female	25	DH	NORM	NORM	aa/-a3.7	NORM	NORM	Alpha
Female	28	DH	NORM	NORM	NORM	NORM	NORM	NORM
Female	22	DH	NORM	NORM	NORM	NORM	NORM	NORM
Female	22	DH	NORM	NORM	aa/-a3.7	NORM	NORM	Alpha
Female	24	DH	NORM	NORM	aa/--SEA	NORM	NORM	Alpha
Female	25	DH	NORM	NORM	aa/-a3.7	NORM	NORM	Alpha
Female	20	DH	NORM	pathogenic|Hb Constant Spring (Hb CS)|het-ref|stop-loss|NM_000517.4(HBA2): c.427T>C (p.*143Qfs*?)	NORM	NORM	NORM	Alpha
Female	22	DH	NORM	NORM	NORM	pathogenic|.|het-ref|intron|NM_000518.4(HBB): c.316-238C>T	NORM	Beta
Female	31	DH	NORM	NORM	NORM	NORM	NORM	NORM
Female	24	DH	NORM	NORM	NORM	NORM	NORM	NORM
Female	30	DH	NORM	NORM	NORM	NORM	NORM	NORM
Female	20	DH	NORM	NORM	aa/-a3.7	NORM	NORM	Alpha
Female	23	DH	NORM	NORM	aa/-a3.7	pathogenic|Hb E|het-ref|missense|NM_000518.4(HBB): c.79G>A (p.E27K)	NORM	Alpha&Beta
Female	28	DH	NORM	NORM	aa/-a3.7	NORM	NORM	Alpha
Female	20	DH	NORM	NORM	aa/--SEA	NORM	NORM	Alpha
Female	28	DH	NORM	NORM	NORM	NORM	NORM	NORM
Female	21	DH	NORM	NORM	NORM	NORM	NORM	NORM
Female	20	DH	NORM	NORM	NORM	pathogenic| HbVar.849:Codons 41/42 (-TTCT); TTCTTT(Phe-Phe)>- - - -TT beta0|het-ref|frameshift|NM_000518.4(HBB): c.126_129delCTTT (p.F42Lfs*19)	NORM	Beta
Female	27	DH	NORM	NORM	NORM	pathogenic|Hb E|het-ref|missense|NM_000518.4(HBB): c.79G>A (p.E27K)	NORM	Beta
Female	20	DH	NORM	NORM	aa/-a3.7	pathogenic| HbVar.800:Codon 17 (A>T); AAG(Lys)>TAG(stop codon) beta0|het-ref|nonsense|NM_000518.4(HBB): c.52A>T (p.K18*)	NORM	Alpha&Beta
Female	22	DH	NORM	NORM	aa/-a3.7	pathogenic|Hb E|het-ref|missense|NM_000518.4(HBB): c.79G>A (p.E27K)	NORM	Alpha&Beta
Female	23	DH	NORM	NORM	NORM	NORM	NORM	NORM
Female	24	DH	NORM	NORM	NORM	NORM	NORM	NORM
Female	32	DH	NORM	NORM	NORM	NORM	NORM	NORM
Female	40	DH	NORM	NORM	NORM	pathogenic|Hb E|hom-alt|missense|NM_000518.4(HBB): c.79G>A (p.E27K)	NORM	Beta
Female	21	DH	NORM	NORM	NORM	NORM	NORM	NORM
Female	20	DH	NORM	NORM	aa/-a3.7	NORM	NORM	Alpha
Female	23	DH	NORM	pathogenic|Hb Constant Spring (Hb CS)|het-ref|stop-loss|NM_000517.4(HBA2): c.427T>C (p.*143Qfs*?)	NORM	NORM	NORM	Alpha
Female	32	DH	NORM	NORM	NORM	NORM	NORM	NORM
Female	29	DH	NORM	NORM	aa/-a3.7	pathogenic|Hb E|het-ref|missense|NM_000518.4(HBB): c.79G>A (p.E27K)	NORM	Alpha&Beta
Female	24	DH	NORM	pathogenic|Hb Constant Spring (Hb CS)|het-ref|stop-loss|NM_000517.4(HBA2): c.427T>C (p.*143Qfs*?)	NORM	NORM	NORM	Alpha
Female	21	DH	NORM	NORM	aa/-a3.7	pathogenic|Hb E|het-ref|missense|NM_000518.4(HBB): c.79G>A (p.E27K)	NORM	Alpha&Beta
Female	23	DH	NORM	NORM	NORM	NORM	NORM	NORM
Female	22	DH	NORM	NORM	NORM	NORM	NORM	NORM
Female	23	DH	NORM	pathogenic|Hb Constant Spring (Hb CS)|hom-alt|stop-loss|NM_000517.4(HBA2): c.427T>C (p.*143Qfs*?)	NORM	NORM	NORM	Alpha
Female	26	DH	NORM	NORM	NORM	NORM	NORM	NORM
Female	22	DH	NORM	NORM	NORM	NORM	NORM	NORM
Female	26	DH	NORM	NORM	aa/-a3.7	NORM	NORM	Alpha
Female	24	DH	NORM	NORM	NORM	NORM	NORM	NORM
Female	22	DH	NORM	NORM	NORM	pathogenic|Hb E|het-ref|missense|NM_000518.4(HBB): c.79G>A (p.E27K)	NORM	Beta
Female	21	DH	NORM	NORM	NORM	NORM	NORM	NORM
Female	25	DH	NORM	NORM	NORM	pathogenic|Hb E|het-ref|missense|NM_000518.4(HBB): c.79G>A (p.E27K)	NORM	Beta
Female	38	DH	NORM	pathogenic|Hb Constant Spring (Hb CS)|het-ref|stop-loss|NM_000517.4(HBA2): c.427T>C (p.*143Qfs*?)	NORM	NORM	NORM	Alpha
Female	21	DH	pathogenic|.|het-ref|splice-5|NM_000558.3(HBA1): c.95+1G>A	NORM	NORM	NORM	NORM	Alpha
Female	29	DH	NORM	NORM	aa/-a3.7	pathogenic|Hb E|het-ref|missense|NM_000518.4(HBB): c.79G>A (p.E27K)	NORM	Alpha&Beta
Female	25	DH	NORM	NORM	NORM	pathogenic|Hb E|het-ref|missense|NM_000518.4(HBB): c.79G>A (p.E27K)	NORM	Beta
Female	23	DH	NORM	NORM	NORM	NORM	NORM	NORM
Female	21	DH	NORM	NORM	NORM	NORM	NORM	NORM
Female	24	DH	NORM	NORM	aa/-a3.7	NORM	NORM	Alpha
Female	27	DH	NORM	NORM	aa/-a3.7	NORM	NORM	Alpha
Female	24	DH	NORM	NORM	NORM	NORM	NORM	NORM
Female	21	DH	NORM	NORM	aa/-a3.7	pathogenic|Hb E|het-ref|missense|NM_000518.4(HBB): c.79G>A (p.E27K)	NORM	Alpha&Beta
Female	21	DH	NORM	NORM	aa/-a3.7	NORM	NORM	Alpha
Female	26	DH	NORM	NORM	NORM	pathogenic|Hb E|het-ref|missense|NM_000518.4(HBB): c.79G>A (p.E27K)	NORM	Beta
Female	35	DH	NORM	NORM	NORM	NORM	NORM	NORM
Female	26	DH	NORM	NORM	NORM	NORM	NORM	NORM
Female	20	DH	NORM	NORM	aa/-a3.7	NORM	NORM	Alpha
Female	20	DH	NORM	NORM	NORM	pathogenic| HbVar.849:Codons 41/42 (-TTCT); TTCTTT(Phe-Phe)>- - - -TT beta0|het-ref|frameshift|NM_000518.4(HBB): c.126_129delCTTT (p.F42Lfs*19)	NORM	Beta
Female	20	DH	NORM	NORM	NORM	NORM	NORM	NORM
Female	22	DH	NORM	NORM	aa/-a3.7	pathogenic|Hb E|het-ref|missense|NM_000518.4(HBB): c.79G>A (p.E27K)	NORM	Alpha&Beta
Female	25	DH	NORM	NORM	NORM	NORM	NORM	NORM
Female	27	DH	NORM	NORM	NORM	NORM	NORM	NORM
Female	25	DH	NORM	NORM	NORM	NORM	NORM	NORM
Female	25	DH	NORM	NORM	NORM	NORM	NORM	NORM
Female	30	DH	NORM	NORM	NORM	NORM	NORM	NORM
Female	24	DH	NORM	NORM	NORM	NORM	NORM	NORM
Female	22	DH	NORM	NORM	aa/--SEA	NORM	NORM	Alpha
Female	20	DH	NORM	NORM	NORM	NORM	NORM	NORM
Female	24	DH	pathogenic|.|het-ref|splice-5|NM_000558.3(HBA1): c.95+1G>A	NORM	aa/-a3.7	NORM	NORM	Alpha
Female	22	DH	NORM	NORM	aa/-a3.7	pathogenic|Hb E|het-ref|missense|NM_000518.4(HBB): c.79G>A (p.E27K)	NORM	Alpha&Beta
Female	21	DH	NORM	NORM	aa/--SEA	NORM	NORM	Alpha
Female	25	DH	NORM	NORM	NORM	NORM	NORM	NORM
Female	20	DH	NORM	NORM	aa/-a3.7(Aberrant sample, a1 and a2 fusing after deletion in another chain)	pathogenic|Hb E|het-ref|missense|NM_000518.4(HBB): c.79G>A (p.E27K)	NORM	Alpha&Beta
Female	25	DH	NORM	pathogenic|Hb Constant Spring (Hb CS)|het-ref|stop-loss|NM_000517.4(HBA2): c.427T>C (p.*143Qfs*?)	NORM	NORM	NORM	Alpha
Female	20	DH	NORM	NORM	NORM	NORM	NORM	NORM
Female	21	DH	NORM	NORM	NORM	NORM	NORM	NORM
Female	20	DH	NORM	NORM	NORM	NORM	NORM	NORM
Female	25	DH	NORM	NORM	NORM	NORM	NORM	NORM
Female	22	DH	NORM	NORM	NORM	NORM	NORM	NORM
Female	21	DH	NORM	NORM	aa/-a3.7	NORM	NORM	Alpha
Female	26	DH	NORM	NORM	aa/--SEA	NORM	NORM	Alpha
Female	24	DH	NORM	NORM	aa/-a3.7	pathogenic| HbVar.521:Hb Dhonburi|het-ref|missense|NM_000518.4(HBB): c.380T>G (p.V127G)	NORM	Alpha&Beta
Female	30	DH	NORM	NORM	NORM	NORM	NORM	NORM
Female	37	DH	NORM	NORM	aa/-a3.7	NORM	NORM	Alpha
Female	21	DH	NORM	NORM	NORM	NORM	NORM	NORM
Female	32	DH	NORM	NORM	NORM	NORM	NORM	NORM
Female	23	DH	NORM	NORM	NORM	NORM	NORM	NORM
Female	22	DH	NORM	NORM	NORM	pathogenic| HbVar.849:Codons 41/42 (-TTCT); TTCTTT(Phe-Phe)>- - - -TT beta0|het-ref|frameshift|NM_000518.4(HBB): c.126_129delCTTT (p.F42Lfs*19)	NORM	Beta
Female	23	DH	NORM	NORM	NORM	NORM	NORM	NORM
Female	26	DH	NORM	NORM	NORM	NORM	NORM	NORM
Female	27	DH	NORM	NORM	NORM	NORM	NORM	NORM
Female	22	DH	NORM	NORM	NORM	NORM	NORM	NORM
Female	35	DH	NORM	NORM	aa/-a3.7	NORM	NORM	Alpha
Female	22	DH	NORM	NORM	NORM	pathogenic| HbVar.800:Codon 17 (A>T); AAG(Lys)>TAG(stop codon) beta0|het-ref|nonsense|NM_000518.4(HBB): c.52A>T (p.K18*)	NORM	Beta
Female	27	DH	NORM	NORM	aa/-a3.7	pathogenic|Hb E|het-ref|missense|NM_000518.4(HBB): c.79G>A (p.E27K)	NORM	Alpha&Beta
Female	25	DH	NORM	NORM	NORM	NORM	NORM	NORM
Female	20	DH	NORM	NORM	NORM	NORM	NORM	NORM
Female	26	DH	NORM	NORM	aa/-a4.2	NORM	NORM	Alpha
Female	26	DH	NORM	NORM	NORM	NORM	NORM	NORM
Female	28	DH	NORM	NORM	NORM	NORM	NORM	NORM
Female	26	DH	NORM	NORM	aa/-a3.7	NORM	NORM	Alpha
Female	24	DH	NORM	NORM	NORM	NORM	NORM	NORM
Female	20	DH	NORM	NORM	NORM	NORM	NORM	NORM
Female	23	DH	NORM	NORM	NORM	NORM	NORM	NORM
Female	22	DH	NORM	NORM	NORM	NORM	NORM	NORM
Female	21	DH	NORM	NORM	aa/-a3.7	pathogenic| HbVar.849:Codons 41/42 (-TTCT); TTCTTT(Phe-Phe)>- - - -TT beta0|het-ref|frameshift|NM_000518.4(HBB): c.126_129delCTTT (p.F42Lfs*19)	NORM	Alpha&Beta
Female	31	DH	NORM	NORM	aa/-a3.7	NORM	NORM	Alpha
Female	32	DH	NORM	NORM	aa/--SEA	NORM	NORM	Alpha
Female	24	DH	NORM	NORM	aa/--SEA	NORM	NORM	Alpha
Female	24	DH	NORM	NORM	NORM	NORM	NORM	NORM
Female	25	DH	NORM	NORM	aa/-a3.7	NORM	NORM	Alpha
Female	22	DH	NORM	NORM	aa/-a3.7	NORM	NORM	Alpha
Female	33	DH	NORM	NORM	NORM	NORM	NORM	NORM
Female	23	DH	NORM	NORM	NORM	NORM	NORM	NORM
Female	27	DH	NORM	NORM	NORM	NORM	NORM	NORM
Female	27	DH	NORM	NORM	aa/-a3.7	NORM	NORM	Alpha
Female	22	DH	NORM	NORM	NORM	NORM	NORM	NORM
Female	22	DH	NORM	NORM	NORM	NORM	NORM	NORM
Female	25	DH	NORM	NORM	NORM	NORM	NORM	NORM
Female	22	DH	NORM	NORM	NORM	NORM	NORM	NORM
Female	22	DH	NORM	NORM	aa/-a3.7	NORM	NORM	Alpha
Female	25	DH	NORM	NORM	aa/-a3.7	NORM	NORM	Alpha
Female	23	DH	NORM	NORM	NORM	NORM	NORM	NORM
Female	25	DH	NORM	NORM	aa/--SEA	NORM	NORM	Alpha
Female	20	DH	NORM	NORM	NORM	NORM	NORM	NORM
Female	22	DH	NORM	NORM	aa/-a3.7	NORM	NORM	Alpha
Female	23	DH	NORM	NORM	aa/-a3.7	pathogenic|Hb E|het-ref|missense|NM_000518.4(HBB): c.79G>A (p.E27K)	NORM	Alpha&Beta
Female	36	DH	NORM	NORM	aa/-a3.7	NORM	NORM	Alpha
Female	29	DH	NORM	NORM	NORM	pathogenic|Hb E|het-ref|missense|NM_000518.4(HBB): c.79G>A (p.E27K)	NORM	Beta
Female	22	DH	NORM	NORM	NORM	NORM	NORM	NORM
Female	21	DH	NORM	NORM	aa/-a3.7	pathogenic|Hb E|het-ref|missense|NM_000518.4(HBB): c.79G>A (p.E27K)	NORM	Alpha&Beta
Female	23	DH	NORM	NORM	NORM	NORM	NORM	NORM
Female	20	DH	NORM	NORM	NORM	pathogenic|Hb E|het-ref|missense|NM_000518.4(HBB): c.79G>A (p.E27K)	NORM	Beta
Female	23	DH	NORM	NORM	aa/-a3.7	NORM	NORM	Alpha
Female	21	DH	NORM	NORM	NORM	NORM	NORM	NORM
Female	20	DH	NORM	NORM	NORM	NORM	NORM	NORM
Female	22	DH	NORM	NORM	NORM	NORM	NORM	NORM
Female	23	DH	NORM	NORM	aa/-a3.7	NORM	NORM	Alpha
Female	29	DH	NORM	NORM	NORM	NORM	NORM	NORM
Female	27	DH	NORM	NORM	NORM	pathogenic|Hb E|het-ref|missense|NM_000518.4(HBB): c.79G>A (p.E27K)	NORM	Beta
Female	21	DH	NORM	NORM	NORM	NORM	NORM	NORM
Female	24	DH	NORM	NORM	NORM	NORM	NORM	NORM
Female	27	DH	NORM	NORM	NORM	pathogenic|Hb E|hom-alt|missense|NM_000518.4(HBB): c.79G>A (p.E27K)	NORM	Beta
Female	25	DH	NORM	NORM	NORM	NORM	NORM	NORM
Female	26	DH	NORM	NORM	NORM	NORM	NORM	NORM
Female	20	DH	NORM	NORM	NORM	NORM	NORM	NORM
Female	27	DH	NORM	NORM	NORM	NORM	NORM	NORM
Female	27	DH	NORM	NORM	NORM	NORM	NORM	NORM
Female	24	DH	NORM	NORM	NORM	NORM	NORM	NORM
Female	26	DH	NORM	NORM	NORM	pathogenic|Hb E|het-ref|missense|NM_000518.4(HBB): c.79G>A (p.E27K)	NORM	Beta
Female	36	DH	NORM	NORM	aa/-a3.7	pathogenic|.|het-ref|intron|NM_000518.4(HBB): c.316-238C>T	NORM	Alpha&Beta
Female	30	DH	NORM	NORM	NORM	NORM	NORM	NORM
Female	26	DH	NORM	NORM	aa/-a3.7	pathogenic|Hb E|het-ref|missense|NM_000518.4(HBB): c.79G>A (p.E27K)	NORM	Alpha&Beta
Female	22	DH	NORM	NORM	NORM	NORM	NORM	NORM
Female	24	DH	NORM	NORM	aa/-a3.7	NORM	NORM	Alpha
Female	22	DH	NORM	NORM	NORM	NORM	NORM	NORM
Female	23	DH	NORM	NORM	aa/-a3.7	NORM	NORM	Alpha
Female	24	DH	NORM	NORM	NORM	NORM	NORM	NORM
Female	25	DH	NORM	NORM	NORM	NORM	NORM	NORM
Female	21	DH	NORM	NORM	NORM	pathogenic|Hb E|het-ref|missense|NM_000518.4(HBB): c.79G>A (p.E27K)	NORM	Beta
Female	21	DH	NORM	NORM	NORM	NORM	NORM	NORM
Female	31	DH	NORM	NORM	NORM	NORM	NORM	NORM
Female	30	DH	NORM	NORM	NORM	NORM	NORM	NORM
Female	23	DH	NORM	NORM	NORM	pathogenic|Hb E|het-ref|missense|NM_000518.4(HBB): c.79G>A (p.E27K)	NORM	Beta
Female	29	DH	NORM	NORM	NORM	NORM	NORM	NORM
Female	24	DH	NORM	NORM	NORM	NORM	NORM	NORM
Female	20	DH	NORM	NORM	NORM	pathogenic|Hb E|het-ref|missense|NM_000518.4(HBB): c.79G>A (p.E27K)	NORM	Beta
Female	27	DH	NORM	NORM	aa/-a3.7	NORM	NORM	Alpha
Female	24	DH	NORM	NORM	NORM	NORM	NORM	NORM
Female	26	DH	NORM	NORM	NORM	NORM	NORM	NORM
Female	27	DH	NORM	NORM	NORM	NORM	NORM	NORM
Female	24	DH	NORM	NORM	NORM	pathogenic|Hb E|het-ref|missense|NM_000518.4(HBB): c.79G>A (p.E27K)	NORM	Beta
Female	30	DH	NORM	NORM	NORM	NORM	NORM	NORM
Female	23	DH	NORM	NORM	NORM	NORM	NORM	NORM
Female	25	DH	NORM	NORM	aa/-a3.7	pathogenic|Hb E|hom-alt|missense|NM_000518.4(HBB): c.79G>A (p.E27K)	NORM	Alpha&Beta
Female	22	DH	NORM	NORM	NORM	pathogenic|Hb E|het-ref|missense|NM_000518.4(HBB): c.79G>A (p.E27K)	NORM	Beta
Female	31	DH	NORM	NORM	NORM	NORM	NORM	NORM
Female	27	DH	NORM	NORM	NORM	pathogenic| HbVar.521:Hb Dhonburi|het-ref|missense|NM_000518.4(HBB): c.380T>G (p.V127G)	NORM	Beta
Female	29	DH	NORM	NORM	NORM	NORM	NORM	NORM
Female	21	DH	NORM	NORM	aa/-a3.7	NORM	NORM	Alpha
Female	26	DH	NORM	NORM	NORM	NORM	NORM	NORM
Female	24	DH	NORM	NORM	aa/-a3.7	NORM	NORM	Alpha
Female	25	DH	NORM	NORM	NORM	pathogenic|Hb E|het-ref|missense|NM_000518.4(HBB): c.79G>A (p.E27K)	NORM	Beta
Female	24	DH	NORM	NORM	NORM	NORM	NORM	NORM
Female	23	DH	NORM	NORM	aa/-a4.2	NORM	NORM	Alpha
Female	26	DH	NORM	NORM	aa/--SEA	NORM	NORM	Alpha
Female	27	DH	NORM	NORM	NORM	NORM	NORM	NORM
Male	25	DH	NORM	NORM	aa/-a3.7	NORM	NORM	Alpha
Female	23	DH	NORM	NORM	aa/--SEA	NORM	NORM	Alpha
Female	34	DH	NORM	NORM	NORM	pathogenic|Hb E|het-ref|missense|NM_000518.4(HBB): c.79G>A (p.E27K)	NORM	Beta
Female	24	DH	NORM	NORM	NORM	pathogenic|Hb E|het-ref|missense|NM_000518.4(HBB): c.79G>A (p.E27K)	NORM	Beta
Male	30	DH	NORM	NORM	NORM	NORM	NORM	NORM
Male	24	DH	NORM	NORM	aa/-a3.7	NORM	NORM	Alpha
Male	24	DH	NORM	NORM	NORM	NORM	NORM	NORM
Male	30	DH	NORM	NORM	NORM	NORM	NORM	NORM
Female	34	DH	NORM	NORM	NORM	pathogenic|Hb E|het-ref|missense|NM_000518.4(HBB): c.79G>A (p.E27K)	NORM	Beta
Female	19	DH	NORM	NORM	aa/--SEA	NORM	NORM	Alpha
Female	27	DH	NORM	NORM	NORM	pathogenic|Hb E|het-ref|missense|NM_000518.4(HBB): c.79G>A (p.E27K)	NORM	Beta
Male	26	DH	NORM	NORM	NORM	NORM	NORM	NORM
Male	22	DH	NORM	NORM	NORM	NORM	NORM	NORM
Male	27	DH	NORM	NORM	NORM	pathogenic|Hb E|het-ref|missense|NM_000518.4(HBB): c.79G>A (p.E27K)	NORM	Beta
Male	24	DH	NORM	NORM	aa/-a3.7	NORM	NORM	Alpha
Male	35	DH	NORM	NORM	aa/-a3.7	NORM	NORM	Alpha
Female	21	DH	NORM	NORM	NORM	NORM	NORM	NORM
Female	28	DH	NORM	NORM	aa/-a3.7	NORM	NORM	Alpha
Female	20	DH	NORM	NORM	NORM	NORM	NORM	NORM
Female	33	DH	NORM	NORM	NORM	NORM	NORM	NORM
Female	24	DH	NORM	NORM	NORM	NORM	NORM	NORM
Female	24	DH	NORM	NORM	NORM	NORM	NORM	NORM
Female	26	DH	NORM	NORM	NORM	NORM	NORM	NORM
Female	34	DH	NORM	NORM	aa/-a3.7	NORM	NORM	Alpha
Female	28	DH	NORM	pathogenic|Hb Constant Spring (Hb CS)|het-ref|stop-loss|NM_000517.4(HBA2): c.427T>C (p.*143Qfs*?)	NORM	NORM	NORM	Alpha
Female	33	DH	NORM	NORM	aa/--SEA	pathogenic|Hb E|het-ref|missense|NM_000518.4(HBB): c.79G>A (p.E27K)	NORM	Alpha&Beta
Female	30	DH	NORM	pathogenic|Hb Constant Spring (Hb CS)|het-ref|stop-loss|NM_000517.4(HBA2): c.427T>C (p.*143Qfs*?)	NORM	pathogenic| HbVar.849:Codons 41/42 (-TTCT); TTCTTT(Phe-Phe)>- - - -TT beta0|het-ref|frameshift|NM_000518.4(HBB): c.126_129delCTTT (p.F42Lfs*19)	NORM	Alpha&Beta
Female	25	DH	NORM	NORM	aa/--SEA	NORM	NORM	Alpha
Female	23	DH	NORM	NORM	aa/--SEA	NORM	NORM	Alpha
Female	30	DH	NORM	NORM	NORM	NORM	NORM	NORM
Female	22	DH	NORM	NORM	aa/--SEA	NORM	NORM	Alpha
Female	28	DH	NORM	NORM	aa/-a3.7	NORM	NORM	Alpha
Female	22	DH	NORM	NORM	aa/-a3.7	NORM	NORM	Alpha
Female	28	DH	NORM	NORM	aa/-a3.7	NORM	NORM	Alpha
Female	30	DH	NORM	pathogenic| HbVar.185:Hb Westmead|het-ref|missense|NM_000517.4(HBA2): c.369C>G (p.H123Q)	NORM	NORM	NORM	Alpha
Female	19	DH	NORM	NORM	aa/-a3.7	NORM	NORM	Alpha
Female	22	DH	NORM	NORM	aa/-a3.7	pathogenic|Hb E|hom-alt|missense|NM_000518.4(HBB): c.79G>A (p.E27K)	NORM	Alpha&Beta
Female	25	DH	NORM	NORM	aa/--SEA	NORM	NORM	Alpha
Female	19	DH	NORM	NORM	aa/-a3.7	NORM	NORM	Alpha
Female	25	DH	NORM	NORM	NORM	pathogenic|Hb E|het-ref|missense|NM_000518.4(HBB): c.79G>A (p.E27K)	NORM	Beta
Female	22	DH	NORM	NORM	aa/-a3.7	pathogenic| HbVar.849:Codons 41/42 (-TTCT); TTCTTT(Phe-Phe)>- - - -TT beta0|het-ref|frameshift|NM_000518.4(HBB): c.126_129delCTTT (p.F42Lfs*19)	NORM	Alpha&Beta
Female	34	DH	NORM	NORM	NORM	NORM	NORM	NORM
Female	27	DH	NORM	NORM	NORM	NORM	NORM	NORM
Female	22	DH	NORM	NORM	NORM	pathogenic|Hb E|het-ref|missense|NM_000518.4(HBB): c.79G>A (p.E27K)	NORM	Beta
Female	25	DH	NORM	NORM	NORM	NORM	NORM	NORM
Female	19	DH	NORM	pathogenic|Hb Constant Spring (Hb CS)|het-ref|stop-loss|NM_000517.4(HBA2): c.427T>C (p.*143Qfs*?)	NORM	NORM	NORM	Alpha
Female	24	DH	NORM	NORM	aa/-a3.7	NORM	NORM	Alpha
Female	23	DH	NORM	NORM	NORM	NORM	NORM	NORM
Female	28	DH	NORM	NORM	NORM	NORM	NORM	NORM
Female	22	DH	NORM	NORM	NORM	NORM	NORM	NORM
Male	32	DH	NORM	NORM	NORM	NORM	NORM	NORM
Male	22	DH	NORM	NORM	NORM	NORM	NORM	NORM
Male	23	DH	NORM	NORM	NORM	NORM	NORM	NORM
Male	27	DH	NORM	NORM	aa/-a3.7	NORM	NORM	Alpha
Male	22	DH	NORM	NORM	NORM	NORM	NORM	NORM
Male	27	DH	NORM	NORM	NORM	NORM	NORM	NORM
Male	24	DH	NORM	NORM	NORM	NORM	NORM	NORM
Male	26	DH	NORM	NORM	NORM	NORM	NORM	NORM
Male	25	DH	NORM	NORM	aa/-a3.7	NORM	NORM	Alpha
Male	24	DH	NORM	NORM	NORM	NORM	NORM	NORM
Male	32	DH	NORM	NORM	NORM	NORM	NORM	NORM
Male	23	DH	NORM	NORM	NORM	NORM	NORM	NORM
Male	24	DH	NORM	NORM	NORM	NORM	NORM	NORM
Male	24	DH	NORM	NORM	aa/-a3.7	NORM	NORM	Alpha
Male	26	DH	NORM	NORM	NORM	NORM	NORM	NORM
Male	28	DH	NORM	NORM	NORM	NORM	NORM	NORM
Male	24	DH	NORM	NORM	aa/-a3.7	NORM	NORM	Alpha
Male	25	DH	NORM	NORM	NORM	NORM	NORM	NORM
Male	30	DH	NORM	NORM	NORM	NORM	NORM	NORM
Male	25	DH	NORM	NORM	aa/-a3.7	NORM	NORM	Alpha
Male	27	DH	NORM	NORM	NORM	NORM	NORM	NORM
Male	23	DH	NORM	NORM	NORM	NORM	NORM	NORM
Male	32	DH	NORM	NORM	NORM	pathogenic|Hb E|het-ref|missense|NM_000518.4(HBB): c.79G>A (p.E27K)	NORM	Beta
Male	23	DH	NORM	NORM	aa/-a3.7	NORM	NORM	Alpha
Male	23	DH	NORM	NORM	NORM	NORM	NORM	NORM
Male	27	DH	NORM	NORM	NORM	NORM	NORM	NORM
Male	22	DH	NORM	NORM	aa/-a3.7	NORM	NORM	Alpha
Male	23	DH	NORM	NORM	NORM	NORM	NORM	NORM
Male	25	DH	NORM	NORM	NORM	NORM	NORM	NORM
Male	30	DH	NORM	NORM	aa/-a3.7	NORM	NORM	Alpha
Male	24	DH	NORM	NORM	aa/-a3.7	NORM	NORM	Alpha
Male	28	DH	NORM	NORM	NORM	NORM	NORM	NORM
Male	23	DH	NORM	NORM	NORM	NORM	NORM	NORM
Male	25	DH	NORM	NORM	aa/-a3.7	NORM	NORM	Alpha
Male	26	DH	NORM	NORM	NORM	NORM	NORM	NORM
Male	29	DH	NORM	NORM	aa/-a3.7	NORM	NORM	Alpha
Male	28	DH	NORM	NORM	NORM	NORM	NORM	NORM
Male	30	DH	NORM	NORM	NORM	NORM	NORM	NORM
Male	23	DH	NORM	NORM	aa/-a3.7	NORM	NORM	Alpha
Male	35	DH	NORM	NORM	aa/--SEA	NORM	NORM	Alpha
Male	25	DH	NORM	NORM	NORM	NORM	NORM	NORM
Male	26	DH	NORM	pathogenic|Hb Constant Spring (Hb CS)|het-ref|stop-loss|NM_000517.4(HBA2): c.427T>C (p.*143Qfs*?)	NORM	NORM	NORM	Alpha
Male	32	DH	NORM	NORM	aa/-a3.7	NORM	NORM	Alpha
Male	22	DH	NORM	NORM	NORM	NORM	NORM	NORM
Male	23	DH	NORM	NORM	-a3.7/--SEA	NORM	NORM	Alpha
Male	25	DH	NORM	pathogenic| HbVar.185:Hb Westmead|het-ref|missense|NM_000517.4(HBA2): c.369C>G (p.H123Q)	NORM	pathogenic| HbVar.548:Hb Hope|het-ref|missense|NM_000518.4(HBB): c.410G>A (p.G137D)	NORM	Alpha&Beta
Male	30	DH	NORM	NORM	NORM	NORM	NORM	NORM
Male	22	DH	NORM	NORM	NORM	NORM	NORM	NORM
Male	23	DH	NORM	NORM	NORM	NORM	NORM	NORM
Male	27	DH	NORM	NORM	NORM	NORM	NORM	NORM
Male	24	DH	NORM	NORM	NORM	NORM	NORM	NORM
Male	28	DH	NORM	NORM	NORM	NORM	NORM	NORM
Male	23	DH	NORM	NORM	NORM	NORM	NORM	NORM
Male	33	DH	NORM	NORM	NORM	NORM	NORM	NORM
Male	26	DH	NORM	NORM	NORM	NORM	NORM	NORM
Male	26	DH	NORM	NORM	NORM	NORM	NORM	NORM
Male	26	DH	NORM	NORM	aa/--SEA	NORM	NORM	Alpha
Male	26	DH	NORM	NORM	NORM	NORM	NORM	NORM
Male	22	DH	NORM	NORM	NORM	NORM	NORM	NORM
Male	22	DH	NORM	NORM	NORM	NORM	NORM	NORM
Male	26	DH	NORM	NORM	NORM	NORM	NORM	NORM
Male	33	DH	NORM	NORM	NORM	NORM	NORM	NORM
Male	25	DH	NORM	NORM	aa/-a3.7	NORM	NORM	Alpha
Male	24	DH	NORM	NORM	NORM	pathogenic|Hb E|het-ref|missense|NM_000518.4(HBB): c.79G>A (p.E27K)	NORM	Beta
Male	25	DH	NORM	NORM	NORM	NORM	NORM	NORM
Male	29	DH	NORM	NORM	NORM	pathogenic|Hb E|het-ref|missense|NM_000518.4(HBB): c.79G>A (p.E27K)	NORM	Beta
Male	22	DH	NORM	NORM	aa/-a3.7	NORM	NORM	Alpha
Male	30	DH	NORM	NORM	aa/-a3.7	NORM	NORM	Alpha
Male	24	DH	NORM	NORM	aa/-a3.7	NORM	NORM	Alpha
Male	23	DH	NORM	NORM	NORM	NORM	NORM	NORM
Male	39	DH	NORM	pathogenic| HbVar.185:Hb Westmead|het-ref|missense|NM_000517.4(HBA2): c.369C>G (p.H123Q)	NORM	NORM	NORM	Alpha
Male	22	DH	NORM	NORM	NORM	pathogenic|Hb E|het-ref|missense|NM_000518.4(HBB): c.79G>A (p.E27K)	NORM	Beta
Male	23	DH	NORM	NORM	NORM	NORM	NORM	NORM
Male	22	DH	NORM	NORM	NORM	pathogenic|Hb E|het-ref|missense|NM_000518.4(HBB): c.79G>A (p.E27K)	NORM	Beta
Male	26	DH	NORM	NORM	NORM	NORM	NORM	NORM
Male	24	DH	NORM	NORM	NORM	pathogenic|Hb E|het-ref|missense|NM_000518.4(HBB): c.79G>A (p.E27K)	NORM	Beta
Male	25	DH	NORM	NORM	NORM	NORM	NORM	NORM
Male	25	DH	NORM	NORM	NORM	NORM	NORM	NORM
Male	25	DH	NORM	NORM	NORM	NORM	NORM	NORM
Male	23	DH	NORM	NORM	-a3.7/-a3.7	pathogenic|Hb E|het-ref|missense|NM_000518.4(HBB): c.79G>A (p.E27K)	NORM	Alpha&Beta
Male	22	DH	NORM	NORM	NORM	NORM	NORM	NORM
Male	23	DH	NORM	NORM	NORM	NORM	NORM	NORM
Male	22	DH	NORM	NORM	NORM	NORM	NORM	NORM
Male	28	DH	NORM	NORM	NORM	pathogenic|Hb E|het-ref|missense|NM_000518.4(HBB): c.79G>A (p.E27K)	NORM	Beta
Male	28	DH	NORM	NORM	NORM	NORM	NORM	NORM
Male	22	DH	NORM	NORM	NORM	pathogenic|Hb E|het-ref|missense|NM_000518.4(HBB): c.79G>A (p.E27K)	NORM	Beta
Male	22	DH	NORM	NORM	NORM	pathogenic|Hb E|het-ref|missense|NM_000518.4(HBB): c.79G>A (p.E27K)	NORM	Beta
Male	30	DH	NORM	NORM	NORM	NORM	NORM	NORM
Male	23	DH	NORM	NORM	NORM	NORM	NORM	NORM
Male	31	DH	NORM	NORM	NORM	NORM	NORM	NORM
Male	26	DH	NORM	NORM	NORM	NORM	NORM	NORM
Male	26	DH	NORM	NORM	aa/--SEA	NORM	NORM	Alpha
Male	25	DH	NORM	NORM	aa/-a3.7	NORM	NORM	Alpha
Male	28	DH	NORM	NORM	NORM	NORM	1-HBB	Beta
Male	22	DH	NORM	NORM	NORM	NORM	NORM	NORM
Male	25	DH	NORM	NORM	NORM	NORM	NORM	NORM
Male	22	DH	NORM	NORM	NORM	NORM	NORM	NORM
Male	23	DH	NORM	NORM	NORM	NORM	NORM	NORM
Male	22	DH	NORM	NORM	NORM	NORM	NORM	NORM
Male	24	DH	NORM	NORM	NORM	pathogenic|Hb E|het-ref|missense|NM_000518.4(HBB): c.79G>A (p.E27K)	NORM	Beta
Male	24	DH	NORM	NORM	aa/-a3.7	NORM	NORM	Alpha
Male	29	DH	NORM	NORM	NORM	NORM	NORM	NORM
Male	38	DH	NORM	NORM	aa/-a3.7	NORM	NORM	Alpha
Male	22	DH	NORM	NORM	NORM	NORM	NORM	NORM
Male	30	DH	NORM	NORM	NORM	NORM	NORM	NORM
Male	26	DH	NORM	NORM	aa/-a4.2	NORM	NORM	Alpha
Male	26	DH	NORM	NORM	NORM	NORM	NORM	NORM
Male	23	DH	NORM	NORM	aa/-a3.7	NORM	NORM	Alpha
Male	27	DH	NORM	NORM	aa/-a3.7	NORM	NORM	Alpha
Male	28	DH	NORM	NORM	NORM	NORM	NORM	NORM
Male	26	DH	NORM	NORM	NORM	NORM	NORM	NORM
Male	25	DH	NORM	NORM	aa/-a3.7(Aberrant sample, a1 and a2 fusing after deletion in another chain)	pathogenic|Hb E|het-ref|missense|NM_000518.4(HBB): c.79G>A (p.E27K)	NORM	Alpha&Beta
Male	22	DH	NORM	NORM	NORM	NORM	NORM	NORM
Male	35	DH	NORM	NORM	aa/-a3.7	NORM	NORM	Alpha
Male	31	DH	NORM	pathogenic| HbVar.185:Hb Westmead|hom-alt|missense|NM_000517.4(HBA2): c.369C>G (p.H123Q)	aa/-a3.7	NORM	NORM	Alpha
Male	25	DH	NORM	NORM	NORM	NORM	NORM	NORM
Male	29	DH	NORM	NORM	NORM	NORM	NORM	NORM
Female	28	DH	NORM	NORM	aa/--SEA	NORM	NORM	Alpha
Female	30	DH	NORM	NORM	NORM	NORM	NORM	NORM
Female	33	DH	NORM	NORM	NORM	NORM	NORM	NORM
Female	26	DH	NORM	NORM	NORM	NORM	NORM	NORM
Female	25	DH	NORM	NORM	NORM	NORM	NORM	NORM
Female	29	DH	NORM	NORM	NORM	NORM	NORM	NORM
Female	27	DH	NORM	NORM	NORM	NORM	NORM	NORM
Female	21	DH	NORM	NORM	NORM	NORM	NORM	NORM
Female	27	DH	NORM	NORM	-a3.7/-a3.7	NORM	NORM	Alpha
Female	20	DH	NORM	NORM	aa/-a3.7	pathogenic|Hb E|het-ref|missense|NM_000518.4(HBB): c.79G>A (p.E27K)	NORM	Alpha&Beta
Female	20	DH	NORM	NORM	aa/-a3.7	NORM	NORM	Alpha
Female	21	DH	NORM	NORM	aa/-a3.7	pathogenic|Hb E|het-ref|missense|NM_000518.4(HBB): c.79G>A (p.E27K)	NORM	Alpha&Beta
Male	22	DH	NORM	NORM	-a3.7/-a3.7	NORM	NORM	Alpha
Male	22	DH	NORM	NORM	NORM	NORM	NORM	NORM
Male	31	DH	NORM	NORM	NORM	NORM	NORM	NORM
Male	24	DH	NORM	NORM	aa/-a3.7	NORM	NORM	Alpha
Male	25	DH	NORM	NORM	NORM	NORM	NORM	NORM
Male	38	DH	NORM	NORM	NORM	NORM	NORM	NORM
Male	28	DH	NORM	NORM	aa/-a3.7	NORM	NORM	Alpha
Male	26	DH	NORM	pathogenic| HbVar.185:Hb Westmead|het-ref|missense|NM_000517.4(HBA2): c.369C>G (p.H123Q)	NORM	NORM	NORM	Alpha
Male	25	DH	NORM	NORM	-a3.7/--SEA	NORM	NORM	Alpha
Female	30	DH	NORM	NORM	aa/--SEA	NORM	NORM	Alpha
Male	25	DH	NORM	NORM	-a3.7/-a3.7	NORM	NORM	Alpha
Male	32	DH	NORM	NORM	NORM	NORM	NORM	NORM
Male	33	DH	NORM	NORM	NORM	pathogenic|Hb E|het-ref|missense|NM_000518.4(HBB): c.79G>A (p.E27K)	NORM	Beta
Male	28	DH	NORM	NORM	NORM	NORM	NORM	NORM
Male	22	DH	NORM	NORM	NORM	NORM	NORM	NORM
Male	31	DH	NORM	NORM	NORM	NORM	NORM	NORM
Female	26	DH	NORM	NORM	NORM	NORM	NORM	NORM
Male	27	DH	NORM	NORM	aa/--SEA	NORM	NORM	Alpha
Male	22	DH	NORM	NORM	aa/-a3.7	NORM	NORM	Alpha
Male	23	DH	NORM	NORM	NORM	NORM	NORM	NORM
Male	23	DH	NORM	NORM	-a3.7/-a3.7	NORM	NORM	Alpha
Male	22	DH	NORM	NORM	NORM	NORM	NORM	NORM
Male	39	DH	NORM	NORM	NORM	NORM	NORM	NORM
Male	36	DH	NORM	NORM	NORM	NORM	NORM	NORM
Male	25	DH	NORM	NORM	NORM	NORM	NORM	NORM
Male	23	DH	pathogenic|.|het-ref|splice-5|NM_000558.3(HBA1): c.95+1G>A	NORM	NORM	pathogenic|Hb E|het-ref|missense|NM_000518.4(HBB): c.79G>A (p.E27K)	NORM	Alpha&Beta
Male	29	DH	NORM	NORM	NORM	NORM	NORM	NORM
Male	38	DH	NORM	NORM	aa/--SEA	NORM	NORM	Alpha
Male	26	DH	NORM	NORM	NORM	NORM	NORM	NORM
Male	36	DH	NORM	NORM	NORM	NORM	NORM	NORM
Male	28	DH	NORM	NORM	aa/-a3.7	NORM	NORM	Alpha
Female	28	DH	NORM	NORM	NORM	NORM	NORM	NORM
Male	29	DH	NORM	NORM	NORM	NORM	NORM	NORM
Male	24	DH	NORM	pathogenic|Hb Constant Spring (Hb CS)|hom-alt|stop-loss|NM_000517.4(HBA2): c.427T>C (p.*143Qfs*?)	aa/-a3.7	pathogenic|Hb E|hom-alt|missense|NM_000518.4(HBB): c.79G>A (p.E27K)	NORM	Alpha&Beta
Male	28	DH	NORM	NORM	NORM	pathogenic|Hb E|het-ref|missense|NM_000518.4(HBB): c.79G>A (p.E27K)	NORM	Beta
Male	23	DH	NORM	NORM	NORM	NORM	NORM	NORM
Male	26	DH	NORM	NORM	NORM	NORM	NORM	NORM
Male	28	DH	NORM	NORM	NORM	NORM	NORM	NORM
Male	24	DH	NORM	NORM	NORM	NORM	NORM	NORM
Male	40	DH	NORM	NORM	aa/-a3.7	NORM	NORM	Alpha
Male	23	DH	NORM	NORM	NORM	pathogenic| HbVar.521:Hb Dhonburi|het-ref|missense|NM_000518.4(HBB): c.380T>G (p.V127G)	NORM	Beta
Male	22	DH	NORM	NORM	aa/-a3.7	NORM	NORM	Alpha
Male	23	DH	NORM	NORM	NORM	NORM	NORM	NORM
Male	25	DH	NORM	pathogenic|Hb Constant Spring (Hb CS)|het-ref|stop-loss|NM_000517.4(HBA2): c.427T>C (p.*143Qfs*?)	NORM	pathogenic|Hb E|het-ref|missense|NM_000518.4(HBB): c.79G>A (p.E27K)	NORM	Alpha&Beta
Male	29	DH	NORM	NORM	NORM	NORM	NORM	NORM
Male	24	DH	NORM	pathogenic|Hb Constant Spring (Hb CS)|het-ref|stop-loss|NM_000517.4(HBA2): c.427T>C (p.*143Qfs*?)	NORM	pathogenic|Hb E|het-ref|missense|NM_000518.4(HBB): c.79G>A (p.E27K)	NORM	Alpha&Beta
Male	28	DH	NORM	NORM	aa/-a3.7	pathogenic|Hb E|het-ref|missense|NM_000518.4(HBB): c.79G>A (p.E27K)	NORM	Alpha&Beta
Male	25	DH	NORM	NORM	NORM	NORM	NORM	NORM
Male	24	DH	NORM	NORM	aa/-a3.7	NORM	NORM	Alpha
Male	26	DH	NORM	NORM	aa/-a3.7	NORM	NORM	Alpha
Male	25	DH	NORM	NORM	NORM	NORM	NORM	NORM
Male	24	DH	NORM	NORM	NORM	pathogenic|Hb E|hom-alt|missense|NM_000518.4(HBB): c.79G>A (p.E27K)	NORM	Beta
Female	27	DH	NORM	NORM	NORM	NORM	NORM	NORM
Male	29	DH	NORM	NORM	aa/-a4.2	NORM	NORM	Alpha
Male	23	DH	pathogenic|.|het-ref|splice-5|NM_000558.3(HBA1): c.95+1G>A	NORM	NORM	NORM	NORM	Alpha
Male	22	DH	NORM	NORM	NORM	NORM	NORM	NORM
Male	28	DH	pathogenic|.|het-ref|splice-5|NM_000558.3(HBA1): c.95+1G>A	NORM	aa/-a3.7	NORM	NORM	Alpha
Male	24	DH	NORM	NORM	aa/--SEA	NORM	NORM	Alpha
Male	22	DH	NORM	NORM	NORM	NORM	NORM	NORM
Male	22	DH	NORM	NORM	NORM	NORM	NORM	NORM
Male	34	DH	NORM	NORM	-a3.7/-a3.7	NORM	NORM	Alpha
Male	22	DH	NORM	NORM	aa/-a3.7	NORM	NORM	Alpha
Male	22	DH	NORM	NORM	NORM	NORM	NORM	NORM
Male	32	DH	NORM	NORM	NORM	NORM	NORM	NORM
Male	26	DH	NORM	NORM	NORM	NORM	NORM	NORM
Male	28	DH	NORM	NORM	NORM	NORM	NORM	NORM
Male	24	DH	NORM	NORM	NORM	NORM	NORM	NORM
Male	21	DH	NORM	NORM	NORM	NORM	NORM	NORM
Male	21	DH	NORM	NORM	NORM	NORM	NORM	NORM
Male	29	DH	NORM	NORM	NORM	NORM	NORM	NORM
Male	27	DH	NORM	NORM	NORM	NORM	NORM	NORM
Male	23	DH	NORM	NORM	aa/-a3.7	NORM	NORM	Alpha
Male	32	DH	NORM	NORM	NORM	NORM	NORM	NORM
Male	29	DH	NORM	NORM	NORM	NORM	NORM	NORM
Male	25	DH	NORM	NORM	NORM	NORM	NORM	NORM
Male	23	DH	NORM	NORM	NORM	NORM	NORM	NORM
Male	23	DH	NORM	NORM	aa/--SEA	NORM	NORM	Alpha
Male	22	DH	NORM	NORM	NORM	NORM	NORM	NORM
Male	24	DH	NORM	NORM	NORM	NORM	NORM	NORM
Male	24	DH	NORM	NORM	NORM	NORM	NORM	NORM
Male	22	DH	NORM	NORM	NORM	NORM	NORM	NORM
Male	22	DH	NORM	NORM	aa/-a3.7	NORM	NORM	Alpha
Female	23	BN	NORM	NORM	aa/-a3.7	NORM	NORM	Alpha
Female	21	BN	NORM	NORM	NORM	NORM	NORM	NORM
Female	20	BN	NORM	NORM	NORM	NORM	NORM	NORM
Female	30	BN	NORM	NORM	NORM	NORM	NORM	NORM
Female	20	BN	NORM	NORM	aa/--SEA	NORM	NORM	Alpha
Female	26	BN	NORM	NORM	NORM	pathogenic|Hb E|het-ref|missense|NM_000518.4(HBB): c.79G>A (p.E27K)	NORM	Beta
Female	21	BN	NORM	NORM	NORM	NORM	NORM	NORM
Female	23	BN	NORM	NORM	NORM	NORM	NORM	NORM
Female	26	BN	NORM	NORM	aa/-a3.7	NORM	NORM	Alpha
Female	21	BN	NORM	NORM	NORM	NORM	NORM	NORM
Female	21	BN	NORM	NORM	aa/--SEA	NORM	NORM	Alpha
Female	24	BN	NORM	pathogenic| HbVar.185:Hb Westmead|het-ref|missense|NM_000517.4(HBA2): c.369C>G (p.H123Q)	NORM	NORM	NORM	Alpha
Female	21	BN	NORM	NORM	NORM	NORM	NORM	NORM
Female	31	BN	NORM	NORM	NORM	NORM	NORM	NORM
Female	33	BN	NORM	pathogenic| HbVar.185:Hb Westmead|het-ref|missense|NM_000517.4(HBA2): c.369C>G (p.H123Q)	NORM	NORM	NORM	Alpha
Female	27	BN	NORM	NORM	NORM	NORM	NORM	NORM
Female	29	BN	NORM	NORM	NORM	NORM	NORM	NORM
Female	20	BN	NORM	NORM	NORM	NORM	NORM	NORM
Female	31	BN	NORM	NORM	NORM	NORM	NORM	NORM
Female	26	BN	NORM	NORM	NORM	NORM	NORM	NORM
Female	20	BN	NORM	NORM	NORM	NORM	NORM	NORM
Female	22	BN	NORM	NORM	NORM	NORM	NORM	NORM
Female	23	BN	NORM	NORM	NORM	NORM	NORM	NORM
Female	21	BN	NORM	NORM	NORM	NORM	NORM	NORM
Female	21	BN	NORM	pathogenic| HbVar.185:Hb Westmead|het-ref|missense|NM_000517.4(HBA2): c.369C>G (p.H123Q)	NORM	NORM	NORM	Alpha
Female	20	BN	NORM	NORM	NORM	NORM	NORM	NORM
Female	27	BN	NORM	NORM	NORM	NORM	NORM	NORM
Female	20	BN	NORM	NORM	aa/--SEA	NORM	NORM	Alpha
Female	22	BN	NORM	NORM	NORM	NORM	NORM	NORM
Female	23	BN	NORM	NORM	NORM	NORM	NORM	NORM
Female	22	BN	NORM	NORM	aa/-a4.2	NORM	NORM	Alpha
Female	20	BN	NORM	NORM	NORM	NORM	NORM	NORM
Female	37	BN	NORM	NORM	NORM	NORM	NORM	NORM
Female	20	BN	NORM	NORM	NORM	NORM	NORM	NORM
Female	23	BN	NORM	NORM	aa/-a4.2	NORM	NORM	Alpha
Female	23	BN	NORM	NORM	NORM	NORM	NORM	NORM
Female	23	BN	NORM	NORM	NORM	NORM	NORM	NORM
Female	24	BN	NORM	NORM	NORM	NORM	NORM	NORM
Female	25	BN	NORM	NORM	NORM	NORM	NORM	NORM
Female	22	BN	NORM	NORM	aa/-a3.7	pathogenic| HbVar.849:Codons 41/42 (-TTCT); TTCTTT(Phe-Phe)>- - - -TT beta0|het-ref|frameshift|NM_000518.4(HBB): c.126_129delCTTT (p.F42Lfs*19)	NORM	Alpha&Beta
Female	20	BN	NORM	NORM	NORM	NORM	NORM	NORM
Female	26	BN	NORM	NORM	NORM	NORM	NORM	NORM
Female	20	BN	NORM	NORM	NORM	NORM	NORM	NORM
Female	20	BN	NORM	NORM	aa/--SEA	NORM	NORM	Alpha
Female	21	BN	NORM	NORM	NORM	NORM	NORM	NORM
Female	21	BN	NORM	NORM	NORM	NORM	NORM	NORM
Female	30	BN	NORM	NORM	aa/--SEA	NORM	NORM	Alpha
Female	22	BN	NORM	NORM	NORM	NORM	NORM	NORM
Female	27	BN	NORM	NORM	aa/--SEA	NORM	NORM	Alpha
Female	30	BN	NORM	NORM	NORM	NORM	NORM	NORM
Female	29	BN	NORM	NORM	NORM	pathogenic| HbVar.849:Codons 41/42 (-TTCT); TTCTTT(Phe-Phe)>- - - -TT beta0|het-ref|frameshift|NM_000518.4(HBB): c.126_129delCTTT (p.F42Lfs*19)	NORM	Beta
Female	22	BN	NORM	NORM	NORM	NORM	NORM	NORM
Female	30	BN	NORM	NORM	NORM	NORM	NORM	NORM
Female	26	BN	NORM	NORM	NORM	NORM	NORM	NORM
Female	24	BN	NORM	NORM	aa/-a3.7	NORM	NORM	Alpha
Female	32	BN	NORM	NORM	NORM	NORM	NORM	NORM
Female	23	BN	NORM	NORM	NORM	NORM	NORM	NORM
Female	21	BN	NORM	NORM	aa/--SEA	NORM	NORM	Alpha
Female	23	BN	NORM	NORM	aa/--SEA	NORM	NORM	Alpha
Female	21	BN	NORM	NORM	NORM	NORM	NORM	NORM
Female	20	BN	NORM	pathogenic| HbVar.185:Hb Westmead|hom-alt|missense|NM_000517.4(HBA2): c.369C>G (p.H123Q)	aa/--SEA	NORM	NORM	Alpha
Female	24	BN	NORM	NORM	NORM	NORM	NORM	NORM
Female	21	BN	NORM	NORM	NORM	pathogenic| HbVar.849:Codons 41/42 (-TTCT); TTCTTT(Phe-Phe)>- - - -TT beta0|het-ref|frameshift|NM_000518.4(HBB): c.126_129delCTTT (p.F42Lfs*19)	NORM	Beta
Female	21	BN	NORM	NORM	NORM	NORM	NORM	NORM
Female	20	BN	NORM	NORM	NORM	NORM	NORM	NORM
Female	22	BN	NORM	NORM	aa/--SEA	NORM	NORM	Alpha
Female	23	BN	NORM	NORM	aa/-a3.7	pathogenic| HbVar.800:Codon 17 (A>T); AAG(Lys)>TAG(stop codon) beta0|het-ref|nonsense|NM_000518.4(HBB): c.52A>T (p.K18*)	NORM	Alpha&Beta
Female	26	BN	NORM	NORM	NORM	NORM	NORM	NORM
Female	29	BN	pathogenic| HbVar.2784:Hb Queens Park|het-ref|missense|NM_000558.3(HBA1): c.98T>A (p.M33K)	NORM	NORM	NORM	NORM	Alpha
Female	20	BN	NORM	NORM	NORM	NORM	NORM	NORM
Female	21	BN	NORM	NORM	NORM	NORM	NORM	NORM
Female	25	BN	NORM	pathogenic| HbVar.187:Hb Quong Sze|hom-alt|missense|NM_000517.4(HBA2): c.377T>C (p.L126P)	aa/-a3.7	pathogenic| HbVar.849:Codons 41/42 (-TTCT); TTCTTT(Phe-Phe)>- - - -TT beta0|het-ref|frameshift|NM_000518.4(HBB): c.126_129delCTTT (p.F42Lfs*19)	NORM	Alpha&Beta
Female	24	BN	NORM	NORM	NORM	pathogenic| HbVar.800:Codon 17 (A>T); AAG(Lys)>TAG(stop codon) beta0|het-ref|nonsense|NM_000518.4(HBB): c.52A>T (p.K18*)	NORM	Beta
Female	20	BN	NORM	NORM	aa/-a4.2	NORM	NORM	Alpha
Female	22	BN	NORM	NORM	NORM	NORM	NORM	NORM
Female	22	BN	NORM	NORM	NORM	NORM	NORM	NORM
Female	23	BN	NORM	NORM	aa/-a3.7	pathogenic| HbVar.800:Codon 17 (A>T); AAG(Lys)>TAG(stop codon) beta0|het-ref|nonsense|NM_000518.4(HBB): c.52A>T (p.K18*)	NORM	Alpha&Beta
Female	27	BN	NORM	NORM	NORM	NORM	NORM	NORM
Female	21	BN	NORM	NORM	NORM	NORM	NORM	NORM
Female	31	BN	NORM	NORM	NORM	NORM	NORM	NORM
Female	33	BN	NORM	NORM	NORM	NORM	NORM	NORM
Female	23	BN	NORM	NORM	aa/-a3.7	NORM	NORM	Alpha
Female	21	BN	NORM	NORM	NORM	NORM	NORM	NORM
Female	34	BN	NORM	NORM	NORM	NORM	NORM	NORM
Female	20	BN	NORM	NORM	NORM	NORM	NORM	NORM
Female	31	BN	NORM	NORM	NORM	pathogenic| HbVar.800:Codon 17 (A>T); AAG(Lys)>TAG(stop codon) beta0|het-ref|nonsense|NM_000518.4(HBB): c.52A>T (p.K18*)	NORM	Beta
Female	32	BN	NORM	NORM	NORM	pathogenic| HbVar.800:Codon 17 (A>T); AAG(Lys)>TAG(stop codon) beta0|het-ref|nonsense|NM_000518.4(HBB): c.52A>T (p.K18*)	NORM	Beta
Female	24	BN	NORM	NORM	NORM	NORM	NORM	NORM
Female	21	BN	NORM	NORM	aa/--SEA	NORM	NORM	Alpha
Female	20	BN	NORM	NORM	NORM	NORM	NORM	NORM
Female	20	BN	NORM	NORM	NORM	NORM	NORM	NORM
Female	20	BN	NORM	NORM	NORM	pathogenic|Hb E|het-ref|missense|NM_000518.4(HBB): c.79G>A (p.E27K)	NORM	Beta
Female	23	BN	NORM	NORM	aa/-a4.2	NORM	NORM	Alpha
Female	24	BN	NORM	NORM	NORM	NORM	NORM	NORM
Female	25	BN	NORM	NORM	NORM	NORM	NORM	NORM
Female	35	BN	NORM	NORM	NORM	NORM	NORM	NORM
Female	34	BN	NORM	NORM	NORM	NORM	NORM	NORM
Female	25	BN	NORM	NORM	NORM	NORM	NORM	NORM
Female	20	BN	NORM	NORM	NORM	NORM	NORM	NORM
Female	27	BN	NORM	pathogenic| HbVar.185:Hb Westmead|hom-alt|missense|NM_000517.4(HBA2): c.369C>G (p.H123Q)	aa/--SEA	NORM	NORM	Alpha
Female	20	BN	NORM	pathogenic| HbVar.185:Hb Westmead|het-ref|missense|NM_000517.4(HBA2): c.369C>G (p.H123Q)	NORM	NORM	NORM	Alpha
Female	25	BN	NORM	NORM	NORM	NORM	NORM	NORM
Female	21	BN	NORM	NORM	NORM	NORM	NORM	NORM
Female	20	BN	NORM	NORM	NORM	NORM	NORM	NORM
Female	20	BN	NORM	NORM	NORM	NORM	NORM	NORM
Female	26	BN	NORM	NORM	NORM	NORM	NORM	NORM
Female	27	BN	NORM	NORM	NORM	NORM	NORM	NORM
Female	20	BN	NORM	NORM	aa/--SEA	NORM	NORM	Alpha
Female	26	BN	NORM	NORM	aa/--SEA	NORM	NORM	Alpha
Female	30	BN	NORM	NORM	NORM	NORM	NORM	NORM
Female	27	BN	NORM	NORM	NORM	NORM	NORM	NORM
Female	28	BN	NORM	NORM	aa/-a4.2	NORM	NORM	Alpha
Female	33	BN	NORM	pathogenic|Hb Constant Spring (Hb CS)|het-ref|stop-loss|NM_000517.4(HBA2): c.427T>C (p.*143Qfs*?)	NORM	pathogenic| HbVar.800:Codon 17 (A>T); AAG(Lys)>TAG(stop codon) beta0|het-ref|nonsense|NM_000518.4(HBB): c.52A>T (p.K18*)	NORM	Alpha&Beta
Female	21	BN	NORM	NORM	aa/-a3.7	NORM	NORM	Alpha
Female	20	BN	NORM	NORM	NORM	NORM	NORM	NORM
Female	21	BN	NORM	NORM	NORM	NORM	NORM	NORM
Female	20	BN	NORM	NORM	NORM	NORM	NORM	NORM
Female	24	BN	NORM	NORM	NORM	NORM	NORM	NORM
Female	23	BN	NORM	NORM	NORM	NORM	NORM	NORM
Female	24	BN	NORM	NORM	NORM	NORM	NORM	NORM
Female	20	BN	NORM	NORM	NORM	NORM	NORM	NORM
Female	21	BN	NORM	NORM	NORM	NORM	NORM	NORM
Female	20	BN	NORM	NORM	NORM	NORM	NORM	NORM
Female	21	BN	NORM	NORM	NORM	pathogenic|Hb E|het-ref|missense|NM_000518.4(HBB): c.79G>A (p.E27K)	NORM	Beta
Female	21	BN	NORM	NORM	NORM	NORM	NORM	NORM
Female	20	BN	NORM	NORM	NORM	NORM	NORM	NORM
Female	20	BN	NORM	NORM	NORM	NORM	NORM	NORM
Female	20	BN	NORM	NORM	NORM	NORM	NORM	NORM
Female	23	BN	NORM	NORM	NORM	NORM	NORM	NORM
Female	20	BN	NORM	NORM	NORM	NORM	NORM	NORM
Female	22	BN	NORM	NORM	NORM	NORM	NORM	NORM
Female	22	BN	NORM	NORM	NORM	NORM	NORM	NORM
Female	27	BN	NORM	NORM	NORM	NORM	NORM	NORM
Female	26	BN	NORM	NORM	NORM	pathogenic| HbVar.800:Codon 17 (A>T); AAG(Lys)>TAG(stop codon) beta0|het-ref|nonsense|NM_000518.4(HBB): c.52A>T (p.K18*)	NORM	Beta
Female	24	BN	NORM	NORM	aa/--SEA	NORM	NORM	Alpha
Female	20	BN	NORM	NORM	aa/-a3.7	NORM	NORM	Alpha
Female	24	BN	NORM	NORM	NORM	NORM	NORM	NORM
Female	24	BN	NORM	NORM	NORM	NORM	NORM	NORM
Female	21	BN	NORM	NORM	NORM	NORM	NORM	NORM
Female	28	BN	NORM	NORM	aa/--SEA	NORM	NORM	Alpha
Female	27	BN	NORM	NORM	NORM	NORM	NORM	NORM
Female	26	BN	NORM	NORM	NORM	NORM	NORM	NORM
Female	30	BN	NORM	NORM	NORM	pathogenic| HbVar.800:Codon 17 (A>T); AAG(Lys)>TAG(stop codon) beta0|het-ref|nonsense|NM_000518.4(HBB): c.52A>T (p.K18*)	NORM	Beta
Female	26	BN	NORM	NORM	aa/-a3.7	NORM	NORM	Alpha
Female	27	BN	NORM	NORM	NORM	NORM	NORM	NORM
Female	24	BN	NORM	NORM	aa/-a3.7	NORM	NORM	Alpha
Female	26	BN	NORM	NORM	aa/-a3.7	NORM	NORM	Alpha
Female	22	BN	NORM	NORM	NORM	NORM	NORM	NORM
Female	25	BN	NORM	NORM	aa/--SEA	pathogenic| HbVar.548:Hb Hope|het-ref|missense|NM_000518.4(HBB): c.410G>A (p.G137D)	NORM	Alpha&Beta
Female	24	BN	NORM	NORM	NORM	NORM	NORM	NORM
Female	20	BN	NORM	NORM	NORM	NORM	NORM	NORM
Female	22	BN	NORM	NORM	NORM	NORM	NORM	NORM
Female	29	BN	NORM	NORM	NORM	NORM	NORM	NORM
Female	28	BN	NORM	NORM	NORM	NORM	NORM	NORM
Female	27	BN	NORM	NORM	NORM	NORM	NORM	NORM
Female	26	BN	NORM	NORM	NORM	NORM	NORM	NORM
Female	19	BN	NORM	NORM	NORM	NORM	NORM	NORM
Female	25	BN	NORM	NORM	NORM	NORM	NORM	NORM
Female	24	BN	NORM	NORM	NORM	NORM	NORM	NORM
Female	30	BN	NORM	pathogenic| HbVar.185:Hb Westmead|het-ref|missense|NM_000517.4(HBA2): c.369C>G (p.H123Q)	NORM	NORM	NORM	Alpha
Female	25	BN	NORM	NORM	NORM	NORM	NORM	NORM
Female	24	BN	NORM	NORM	NORM	NORM	NORM	NORM
Female	27	BN	NORM	NORM	NORM	NORM	NORM	NORM
Female	24	BN	NORM	NORM	NORM	NORM	NORM	NORM
Female	30	BN	NORM	NORM	NORM	NORM	NORM	NORM
Female	26	BN	NORM	NORM	NORM	NORM	NORM	NORM
Female	21	BN	NORM	NORM	NORM	NORM	NORM	NORM
Female	28	BN	NORM	NORM	NORM	NORM	NORM	NORM
Female	25	BN	NORM	NORM	NORM	NORM	NORM	NORM
Female	28	BN	NORM	NORM	NORM	NORM	NORM	NORM
Female	27	BN	NORM	NORM	NORM	pathogenic| HbVar.849:Codons 41/42 (-TTCT); TTCTTT(Phe-Phe)>- - - -TT beta0|het-ref|frameshift|NM_000518.4(HBB): c.126_129delCTTT (p.F42Lfs*19)	NORM	Beta
Female	21	BN	NORM	NORM	NORM	NORM	NORM	NORM
Female	26	BN	NORM	NORM	NORM	NORM	NORM	NORM
Female	27	BN	NORM	NORM	NORM	NORM	NORM	NORM
Female	25	BN	NORM	NORM	aa/--SEA	NORM	NORM	Alpha
Female	37	BN	NORM	NORM	NORM	NORM	NORM	NORM
Female	34	BN	NORM	NORM	NORM	NORM	NORM	NORM
Female	25	BN	NORM	pathogenic| HbVar.185:Hb Westmead|hom-alt|missense|NM_000517.4(HBA2): c.369C>G (p.H123Q)	aa/--SEA	NORM	NORM	Alpha
Female	20	BN	NORM	NORM	NORM	NORM	NORM	NORM
Female	27	BN	NORM	NORM	NORM	NORM	NORM	NORM
Female	25	BN	NORM	NORM	aa/--SEA	NORM	NORM	Alpha
Female	22	BN	NORM	NORM	NORM	NORM	NORM	NORM
Female	24	BN	NORM	pathogenic| HbVar.185:Hb Westmead|het-ref|missense|NM_000517.4(HBA2): c.369C>G (p.H123Q)	NORM	NORM	NORM	Alpha
Female	31	BN	NORM	NORM	NORM	NORM	NORM	NORM
Female	21	BN	NORM	NORM	aa/--SEA	NORM	NORM	Alpha
Female	26	BN	NORM	pathogenic|Hb Constant Spring (Hb CS)|het-ref|stop-loss|NM_000517.4(HBA2): c.427T>C (p.*143Qfs*?)	NORM	NORM	NORM	Alpha
Female	27	BN	NORM	NORM	-a3.7/-a3.7	pathogenic| HbVar.849:Codons 41/42 (-TTCT); TTCTTT(Phe-Phe)>- - - -TT beta0|het-ref|frameshift|NM_000518.4(HBB): c.126_129delCTTT (p.F42Lfs*19)	NORM	Alpha&Beta
Female	23	BN	NORM	NORM	NORM	NORM	NORM	NORM
Male	32	BN	NORM	NORM	aa/--SEA	NORM	NORM	Alpha
Female	20	BN	NORM	NORM	aa/-a3.7	NORM	NORM	Alpha
Male	29	BN	NORM	NORM	NORM	NORM	NORM	NORM
Female	24	BN	NORM	NORM	aa/-a3.7	NORM	NORM	Alpha
Male	26	BN	NORM	NORM	aa/--SEA	NORM	NORM	Alpha
Female	27	BN	NORM	NORM	NORM	pathogenic|Hb E|het-ref|missense|NM_000518.4(HBB): c.79G>A (p.E27K)	NORM	Beta
Male	37	BN	NORM	NORM	NORM	pathogenic| HbVar.849:Codons 41/42 (-TTCT); TTCTTT(Phe-Phe)>- - - -TT beta0|het-ref|frameshift|NM_000518.4(HBB): c.126_129delCTTT (p.F42Lfs*19)	NORM	Beta
Female	25	BN	NORM	NORM	aa/--SEA	NORM	NORM	Alpha
Male	30	BN	NORM	NORM	aa/--SEA	NORM	NORM	Alpha
Female	24	BN	NORM	NORM	NORM	NORM	NORM	NORM
Male	30	BN	NORM	pathogenic|Hb Constant Spring (Hb CS)|het-ref|stop-loss|NM_000517.4(HBA2): c.427T>C (p.*143Qfs*?)	NORM	NORM	NORM	Alpha
Female	27	BN	NORM	NORM	NORM	NORM	NORM	NORM
Male	23	BN	NORM	NORM	aa/--SEA	NORM	NORM	Alpha
Female	30	BN	NORM	pathogenic| HbVar.185:Hb Westmead|het-ref|missense|NM_000517.4(HBA2): c.369C>G (p.H123Q)	NORM	pathogenic|Hb E|het-ref|missense|NM_000518.4(HBB): c.79G>A (p.E27K)	NORM	Alpha&Beta
Male	30	BN	NORM	NORM	aa/--SEA	NORM	NORM	Alpha
Male	23	DH	NORM	NORM	NORM	NORM	NORM	NORM
Male	25	DH	NORM	NORM	aa/-a3.7	pathogenic|Hb E|het-ref|missense|NM_000518.4(HBB): c.79G>A (p.E27K)	NORM	Alpha&Beta
Female	21	DH	NORM	pathogenic| HbVar.185:Hb Westmead|hom-alt|missense|NM_000517.4(HBA2): c.369C>G (p.H123Q)	aa/--SEA	pathogenic|Hb E|het-ref|missense|NM_000518.4(HBB): c.79G>A (p.E27K)	NORM	Alpha&Beta
Female	31	DH	NORM	NORM	NORM	NORM	NORM	NORM
Male	22	DH	NORM	pathogenic| HbVar.185:Hb Westmead|het-ref|missense|NM_000517.4(HBA2): c.369C>G (p.H123Q)	NORM	NORM	NORM	Alpha
Female	20	DH	NORM	NORM	aa/--SEA	NORM	NORM	Alpha
Male	22	DH	NORM	NORM	aa/-a3.7	pathogenic|Hb E|het-ref|missense|NM_000518.4(HBB): c.79G>A (p.E27K)	NORM	Alpha&Beta
Female	20	DH	NORM	NORM	NORM	pathogenic|Hb E|het-ref|missense|NM_000518.4(HBB): c.79G>A (p.E27K)	NORM	Beta
Male	22	DH	NORM	NORM	aa/-a3.7	pathogenic|Hb E|het-ref|missense|NM_000518.4(HBB): c.79G>A (p.E27K)	NORM	Alpha&Beta
Female	20	DH	NORM	NORM	NORM	NORM	NORM	NORM
Female	37	DH	NORM	NORM	NORM	NORM	NORM	NORM
Male	27	DH	NORM	NORM	NORM	pathogenic|Hb E|het-ref|missense|NM_000518.4(HBB): c.79G>A (p.E27K)	NORM	Beta
Female	27	DH	NORM	NORM	NORM	pathogenic|Hb E|het-ref|missense|NM_000518.4(HBB): c.79G>A (p.E27K)	NORM	Beta
Male	23	DH	NORM	NORM	aa/-a3.7	NORM	NORM	Alpha
Female	20	DH	pathogenic|.|het-ref|splice-5|NM_000558.3(HBA1): c.95+1G>A	NORM	aa/-a3.7	pathogenic|Hb E|het-ref|missense|NM_000518.4(HBB): c.79G>A (p.E27K)	NORM	Alpha&Beta
Male	32	DH	NORM	NORM	aa/--SEA	NORM	NORM	Alpha
Female	25	DH	NORM	NORM	NORM	pathogenic|Hb E|het-ref|missense|NM_000518.4(HBB): c.79G>A (p.E27K)	NORM	Beta
Male	34	DH	NORM	NORM	NORM	NORM	NORM	NORM
Female	NA	DH	NORM	NORM	NORM	pathogenic|Hb E|het-ref|missense|NM_000518.4(HBB): c.79G>A (p.E27K)	NORM	Beta
Male	32	DH	NORM	NORM	NORM	pathogenic|Hb E|het-ref|missense|NM_000518.4(HBB): c.79G>A (p.E27K)	NORM	Beta
Male	27	DH	NORM	NORM	NORM	NORM	NORM	NORM
Male	27	DH	NORM	NORM	NORM	NORM	NORM	NORM
Female	33	DH	NORM	NORM	aa/-a3.7	pathogenic|Hb E|het-ref|missense|NM_000518.4(HBB): c.79G>A (p.E27K)	NORM	Alpha&Beta
Male	31	DH	NORM	NORM	aa/--SEA	NORM	NORM	Alpha
Male	27	BN	NORM	NORM	aa/--SEA	NORM	NORM	Alpha
Female	29	BN	NORM	NORM	NORM	pathogenic| HbVar.849:Codons 41/42 (-TTCT); TTCTTT(Phe-Phe)>- - - -TT beta0|het-ref|frameshift|NM_000518.4(HBB): c.126_129delCTTT (p.F42Lfs*19)	NORM	Beta
Male	22	BN	NORM	NORM	NORM	NORM	NORM	NORM
Male	28	BN	NORM	NORM	aa/--SEA	NORM	NORM	Alpha
Female	23	BN	NORM	NORM	NORM	NORM	NORM	NORM
Female	29	BN	NORM	NORM	aa/--SEA	NORM	NORM	Alpha
Male	25	BN	NORM	NORM	NORM	pathogenic| HbVar.800:Codon 17 (A>T); AAG(Lys)>TAG(stop codon) beta0|het-ref|nonsense|NM_000518.4(HBB): c.52A>T (p.K18*)	NORM	Beta
Male	24	BN	NORM	NORM	NORM	pathogenic| HbVar.800:Codon 17 (A>T); AAG(Lys)>TAG(stop codon) beta0|het-ref|nonsense|NM_000518.4(HBB): c.52A>T (p.K18*)	NORM	Beta
Female	22	BN	NORM	NORM	aa/-a3.7	NORM	NORM	Alpha
Female	29	BN	NORM	pathogenic| HbVar.185:Hb Westmead|het-ref|missense|NM_000517.4(HBA2): c.369C>G (p.H123Q)	NORM	NORM	NORM	Alpha
Male	22	BN	NORM	NORM	aa/-a3.7	pathogenic|Hb E|het-ref|missense|NM_000518.4(HBB): c.79G>A (p.E27K)	NORM	Alpha&Beta
Female	22	BN	NORM	NORM	NORM	pathogenic| HbVar.849:Codons 41/42 (-TTCT); TTCTTT(Phe-Phe)>- - - -TT beta0|het-ref|frameshift|NM_000518.4(HBB): c.126_129delCTTT (p.F42Lfs*19)	NORM	Beta
Male	24	BN	NORM	NORM	aa/--SEA	pathogenic|Hb E|het-ref|missense|NM_000518.4(HBB): c.79G>A (p.E27K)	NORM	Alpha&Beta
Female	20	BN	NORM	NORM	aa/-a3.7	NORM	NORM	Alpha
Male	34	DH	NORM	NORM	aa/-a3.7	NORM	NORM	Alpha
Female	33	DH	NORM	NORM	NORM	NORM	NORM	NORM
Male	27	DH	NORM	NORM	aa/-a3.7	NORM	NORM	Alpha
Female	29	DH	NORM	NORM	NORM	pathogenic|Hb E|het-ref|missense|NM_000518.4(HBB): c.79G>A (p.E27K)	NORM	Beta
Male	21	DH	NORM	NORM	NORM	NORM	NORM	NORM
Female	20	DH	NORM	NORM	aa/-a3.7	pathogenic| HbVar.521:Hb Dhonburi|het-ref|missense|NM_000518.4(HBB): c.380T>G (p.V127G)	NORM	Alpha&Beta
Male	25	DH	NORM	NORM	aa/--SEA	NORM	NORM	Alpha
Female	20	DH	NORM	NORM	NORM	NORM	NORM	NORM
Male	21	DH	NORM	NORM	NORM	NORM	NORM	NORM
Female	21	DH	NORM	NORM	NORM	NORM	NORM	NORM
Male	22	DH	NORM	NORM	NORM	pathogenic|Hb E|het-ref|missense|NM_000518.4(HBB): c.79G>A (p.E27K)	NORM	Beta
Female	21	DH	NORM	NORM	aa/-a3.7	NORM	NORM	Alpha
Male	28	DH	NORM	NORM	NORM	NORM	NORM	NORM
Female	25	DH	NORM	NORM	NORM	NORM	NORM	NORM
Male	31	DH	NORM	NORM	NORM	NORM	NORM	NORM
Male	26	DH	NORM	pathogenic|Hb Constant Spring (Hb CS)|het-ref|stop-loss|NM_000517.4(HBA2): c.427T>C (p.*143Qfs*?)	NORM	pathogenic|Hb E|het-ref|missense|NM_000518.4(HBB): c.79G>A (p.E27K)	NORM	Alpha&Beta
Female	21	DH	NORM	NORM	aa/-a3.7	NORM	NORM	Alpha
Female	28	DH	NORM	NORM	NORM	pathogenic|Hb E|het-ref|missense|NM_000518.4(HBB): c.79G>A (p.E27K)	NORM	Beta
Female	25	DH	NORM	NORM	NORM	pathogenic| HbVar.849:Codons 41/42 (-TTCT); TTCTTT(Phe-Phe)>- - - -TT beta0|het-ref|frameshift|NM_000518.4(HBB): c.126_129delCTTT (p.F42Lfs*19)	NORM	Beta
Male	24	DH	NORM	pathogenic| HbVar.185:Hb Westmead|het-ref|missense|NM_000517.4(HBA2): c.369C>G (p.H123Q)	NORM	NORM	NORM	Alpha
Female	22	DH	NORM	NORM	aa/-a3.7	NORM	NORM	Alpha
Male	25	DH	NORM	NORM	aa/-a3.7	pathogenic|Hb E|het-ref|missense|NM_000518.4(HBB): c.79G>A (p.E27K)	NORM	Alpha&Beta
Female	25	DH	NORM	NORM	NORM	pathogenic|Hb E|het-ref|missense|NM_000518.4(HBB): c.79G>A (p.E27K)	NORM	Beta
Male	NA	DH	NORM	NORM	aa/--SEA	NORM	NORM	Alpha
Female	NA	DH	NORM	NORM	NORM	NORM	NORM	NORM
Female	23	DH	NORM	NORM	aa/-a3.7	pathogenic|Hb E|het-ref|missense|NM_000518.4(HBB): c.79G>A (p.E27K)	NORM	Alpha&Beta
Male	21	DH	NORM	NORM	NORM	NORM	NORM	NORM
Male	22	DH	NORM	NORM	aa/-a3.7	NORM	NORM	Alpha
Female	21	DH	NORM	NORM	NORM	NORM	NORM	NORM
Female	23	DH	NORM	NORM	aa/-a3.7	NORM	NORM	Alpha
Male	28	DH	NORM	NORM	aa/-a3.7	pathogenic|HbVar.848:Codon 41 (-C); TTC(Phe)>TT- beta0|het-ref|frameshift|NM_000518.4(HBB): c.126delC (p.F43Lfs*19)	NORM	Alpha&Beta
Female	20	DH	NORM	NORM	NORM	NORM	NORM	NORM
Female	25	DH	NORM	NORM	NORM	pathogenic| HbVar.800:Codon 17 (A>T); AAG(Lys)>TAG(stop codon) beta0|het-ref|nonsense|NM_000518.4(HBB): c.52A>T (p.K18*)	NORM	Beta
Male	23	DH	NORM	NORM	aa/-a3.7	NORM	NORM	Alpha
Male	22	BN	NORM	NORM	NORM	NORM	NORM	NORM
Female	23	BN	NORM	NORM	NORM	NORM	NORM	NORM
Male	28	BN	NORM	NORM	aa/-a3.7	NORM	NORM	Alpha
Female	25	BN	NORM	NORM	NORM	pathogenic| HbVar.800:Codon 17 (A>T); AAG(Lys)>TAG(stop codon) beta0|het-ref|nonsense|NM_000518.4(HBB): c.52A>T (p.K18*)	NORM	Beta
Male	23	BN	NORM	NORM	NORM	pathogenic| HbVar.800:Codon 17 (A>T); AAG(Lys)>TAG(stop codon) beta0|het-ref|nonsense|NM_000518.4(HBB): c.52A>T (p.K18*)	NORM	Beta
Female	21	BN	NORM	NORM	aa/--SEA	NORM	NORM	Alpha
Male	20	BN	NORM	NORM	aa/-a3.7	NORM	NORM	Alpha
Male	23	BN	NORM	NORM	aa/--SEA	NORM	NORM	Alpha
Female	23	BN	NORM	NORM	NORM	pathogenic|.|het-ref|frameshift|NM_000518.4(HBB): c.217dupA (p.S73Kfs*2)	NORM	Beta
Female	25	BN	NORM	pathogenic| HbVar.185:Hb Westmead|het-ref|missense|NM_000517.4(HBA2): c.369C>G (p.H123Q)	NORM	NORM	NORM	Alpha
Male	23	BN	NORM	NORM	NORM	pathogenic|Hb E|het-ref|missense|NM_000518.4(HBB): c.79G>A (p.E27K)	NORM	Beta
Female	28	BN	NORM	pathogenic|Hb Constant Spring (Hb CS)|het-ref|stop-loss|NM_000517.4(HBA2): c.427T>C (p.*143Qfs*?)	NORM	pathogenic| HbVar.849:Codons 41/42 (-TTCT); TTCTTT(Phe-Phe)>- - - -TT beta0|het-ref|frameshift|NM_000518.4(HBB): c.126_129delCTTT (p.F42Lfs*19)	NORM	Alpha&Beta
Female	28	BN	NORM	NORM	aa/aaa	NORM	NORM	Alpha
Male	23	DH	NORM	pathogenic|Hb Constant Spring (Hb CS)|het-ref|stop-loss|NM_000517.4(HBA2): c.427T>C (p.*143Qfs*?)	NORM	NORM	NORM	Alpha
Female	20	DH	NORM	NORM	NORM	pathogenic|Hb E|het-ref|missense|NM_000518.4(HBB): c.79G>A (p.E27K)	NORM	Beta
Male	23	DH	NORM	NORM	NORM	pathogenic|Hb E|het-ref|missense|NM_000518.4(HBB): c.79G>A (p.E27K)	NORM	Beta
Female	27	DH	NORM	NORM	aa/-a3.7	NORM	NORM	Alpha
Male	25	DH	NORM	NORM	aa/-a3.7	pathogenic|Hb E|het-ref|missense|NM_000518.4(HBB): c.79G>A (p.E27K)	NORM	Alpha&Beta
Female	21	DH	NORM	NORM	NORM	pathogenic| HbVar.521:Hb Dhonburi|het-ref|missense|NM_000518.4(HBB): c.380T>G (p.V127G)	NORM	Beta
Male	32	DH	NORM	pathogenic|Hb Constant Spring (Hb CS)|hom-alt|stop-loss|NM_000517.4(HBA2): c.427T>C (p.*143Qfs*?)	aa/-a3.7(Aberrant sample, a1 and a2 fusing after deletion in another chain)	NORM	NORM	Alpha
Female	30	DH	NORM	NORM	aa/-a3.7	pathogenic| HbVar.849:Codons 41/42 (-TTCT); TTCTTT(Phe-Phe)>- - - -TT beta0|het-ref|frameshift|NM_000518.4(HBB): c.126_129delCTTT (p.F42Lfs*19)	NORM	Alpha&Beta
Male	27	DH	NORM	NORM	NORM	NORM	NORM	NORM
Female	25	DH	NORM	NORM	NORM	NORM	NORM	NORM
Male	31	DH	NORM	NORM	aa/--SEA	NORM	NORM	Alpha
Female	30	DH	NORM	pathogenic|.|hom-alt|init-loss|NM_000517.4(HBA2): c.1delA (p.0?)	aa/--SEA	pathogenic|Hb E|het-ref|missense|NM_000518.4(HBB): c.79G>A (p.E27K)	NORM	Alpha&Beta
Male	32	BN	NORM	NORM	aa/--SEA	NORM	NORM	Alpha
Female	25	BN	NORM	NORM	NORM	pathogenic| HbVar.800:Codon 17 (A>T); AAG(Lys)>TAG(stop codon) beta0|het-ref|nonsense|NM_000518.4(HBB): c.52A>T (p.K18*)	NORM	Beta
Male	24	BN	NORM	NORM	aa/-a3.7	NORM	NORM	Alpha
Female	24	BN	NORM	NORM	NORM	NORM	NORM	NORM
Male	34	BN	NORM	NORM	aa/-a3.7	NORM	NORM	Alpha
Female	32	BN	NORM	NORM	aa/-a3.7	NORM	NORM	Alpha
Female	29	BN	NORM	NORM	aa/--SEA	NORM	NORM	Alpha
Female	20	BN	NORM	NORM	aa/--SEA	NORM	NORM	Alpha
Male	22	BN	NORM	NORM	NORM	NORM	NORM	NORM
Female	20	BN	NORM	NORM	aa/-a4.2	NORM	NORM	Alpha
Male	25	BN	NORM	NORM	aa/-a3.7	pathogenic| HbVar.800:Codon 17 (A>T); AAG(Lys)>TAG(stop codon) beta0|het-ref|nonsense|NM_000518.4(HBB): c.52A>T (p.K18*)	NORM	Alpha&Beta
Female	27	BN	NORM	NORM	aa/--SEA	NORM	NORM	Alpha
Male	23	BN	NORM	NORM	NORM	pathogenic|Hb E|het-ref|missense|NM_000518.4(HBB): c.79G>A (p.E27K)	NORM	Beta
Female	27	BN	NORM	NORM	aa/-a3.7	NORM	NORM	Alpha
Female	25	BN	NORM	NORM	aa/--SEA	NORM	NORM	Alpha
Male	24	BN	NORM	NORM	aa/--SEA	NORM	NORM	Alpha
Male	22	BN	NORM	NORM	NORM	NORM	NORM	NORM
Female	21	BN	NORM	NORM	aa/--SEA	pathogenic|Hb E|het-ref|missense|NM_000518.4(HBB): c.79G>A (p.E27K)	NORM	Alpha&Beta
Female	27	BN	NORM	NORM	aa/-a3.7	NORM	NORM	Alpha
Male	23	BN	NORM	NORM	NORM	NORM	NORM	NORM
Female	24	BN	NORM	NORM	aa/--SEA	NORM	NORM	Alpha
Male	27	BN	NORM	NORM	aa/--SEA	NORM	NORM	Alpha
Female	29	BN	NORM	NORM	NORM	NORM	NORM	NORM
Female	23	BN	NORM	NORM	NORM	pathogenic| HbVar.849:Codons 41/42 (-TTCT); TTCTTT(Phe-Phe)>- - - -TT beta0|het-ref|frameshift|NM_000518.4(HBB): c.126_129delCTTT (p.F42Lfs*19)	NORM	Beta
Male	24	BN	NORM	NORM	aa/--SEA	NORM	NORM	Alpha
Female	21	BN	NORM	NORM	NORM	NORM	NORM	NORM
Male	23	BN	NORM	NORM	aa/-a4.2	NORM	NORM	Alpha
Female	31	BN	NORM	NORM	NORM	NORM	NORM	NORM
Female	27	BN	NORM	NORM	NORM	NORM	NORM	NORM
Female	20	BN	NORM	NORM	NORM	NORM	NORM	NORM
Male	27	BN	NORM	NORM	aa/--SEA	NORM	NORM	Alpha
Female	25	BN	NORM	NORM	aa/--SEA	NORM	NORM	Alpha
Female	33	DH	NORM	NORM	aa/-a3.7	pathogenic|Hb E|het-ref|missense|NM_000518.4(HBB): c.79G>A (p.E27K)	NORM	Alpha&Beta
Female	24	BN	NORM	NORM	NORM	pathogenic|HbVar.818:IVS-I-1 (G>T); AG^GTTGGT>AGTTTGGT beta0|het-ref|splice-5|NM_000518.4(HBB): c.92+1G>T	NORM	Beta
Female	25	DH	NORM	NORM	NORM	pathogenic|Hb E|het-ref|missense|NM_000518.4(HBB): c.79G>A (p.E27K)	NORM	Beta
Male	28	DH	NORM	NORM	aa/-a3.7	NORM	NORM	Alpha
Male	30	DH	NORM	NORM	NORM	pathogenic| HbVar.800:Codon 17 (A>T); AAG(Lys)>TAG(stop codon) beta0|het-ref|nonsense|NM_000518.4(HBB): c.52A>T (p.K18*)	NORM	Beta
Male	27	BN	NORM	pathogenic|Hb Constant Spring (Hb CS)|het-ref|stop-loss|NM_000517.4(HBA2): c.427T>C (p.*143Qfs*?)	NORM	NORM	NORM	Alpha

## Sheet: AssociationRulesBN
rules	support	confidence	lift
{Sex=Female,HBA_CNV=AC03,HBB=B00} => {HBA2=A203}	0.0113636	0.103448	9.10345
{HBA2=A203} => {HBA_CNV=AC03}	0.0113636	1	5.86667
{Sex=Male,Age=Y} => {HBB=B01}	0.0151515	0.222222	5.86667
{Sex=Male,HBA2=A200,HBA_CNV=AC00} => {HBB=B04}	0.0113636	0.25	4.71429
{Sex=Male,Age=O,HBA2=A200,HBB=B00} => {HBA_CNV=AC03}	0.0340909	0.75	4.4
{Sex=Male,HBA_CNV=AC00} => {HBB=B04}	0.0113636	0.214286	4.04082
{Sex=Male,Age=O,HBB=B00} => {HBA_CNV=AC03}	0.0340909	0.642857	3.77143
{Sex=Male,Age=O,HBA2=A200} => {HBA_CNV=AC03}	0.0340909	0.6	3.52
{HBA2=A200,HBB=B01} => {Sex=Male}	0.0151515	0.444444	3.35238
{Sex=Male,HBA2=A200,HBB=B00} => {HBA_CNV=AC03}	0.0492424	0.541667	3.17778
{Sex=Male,Age=O} => {HBA_CNV=AC03}	0.0340909	0.529412	3.10588
{HBB=B01} => {Sex=Male}	0.0151515	0.4	3.01714
{Sex=Male,HBB=B00} => {HBA_CNV=AC03}	0.0492424	0.5	2.93333
{HBA2=A200,HBA_CNV=AC03} => {Sex=Male}	0.0530303	0.333333	2.51429
{Age=O,HBA2=A200,HBA_CNV=AC01} => {Sex=Male}	0.0113636	0.333333	2.51429
{Sex=Male} => {HBA_CNV=AC03}	0.0530303	0.4	2.34667
{HBA2=A200,HBB=B04} => {HBA_CNV=AC01}	0.0113636	0.230769	2.3432
{HBA2=A200,HBB=B04} => {Sex=Male}	0.0151515	0.307692	2.32088
{HBA2=A201} => {Age=O}	0.0189394	1	2.27586
{Age=O,HBA_CNV=AC01} => {Sex=Male}	0.0113636	0.3	2.26286
{HBA_CNV=AC01} => {HBB=B04}	0.0113636	0.115385	2.17582
{HBB=B04} => {Sex=Male}	0.0151515	0.285714	2.1551
{Sex=Female,HBA_CNV=AC00,HBB=B04} => {Age=O}	0.0265152	0.875	1.99138
{Age=O,HBA1=A100,HBA2=A200,HBA_CNV=AC00} => {HBB=B04}	0.0265152	0.102941	1.94118
{Age=O,HBA1=A100,HBA_CNV=AC00} => {HBB=B04}	0.030303	0.102564	1.93407
{Age=O,HBA2=A200,HBA_CNV=AC00} => {HBB=B04}	0.0265152	0.101449	1.91304
{Age=O,HBA_CNV=AC00} => {HBB=B04}	0.030303	0.101266	1.90958
{Sex=Male,HBA2=A200} => {HBA_CNV=AC01}	0.0227273	0.181818	1.84615
{HBA_CNV=AC01} => {Sex=Male}	0.0227273	0.230769	1.74066
{Sex=Female,HBB=B04} => {Age=O}	0.0265152	0.7	1.5931
{HBA_CNV=AC04} => {Age=Y}	0.0227273	0.857143	1.52896
{Sex=Male,HBA2=A200,HBA_CNV=AC00,HBB=B00} => {Age=Y}	0.0189394	0.833333	1.48649
{HBB=B04} => {Age=O}	0.0340909	0.642857	1.46305
{HBB=B03} => {Age=O}	0.0265152	0.636364	1.44828
{HBA2=A201} => {HBA_CNV=AC00}	0.0189394	1	1.43478
{HBA2=A202} => {HBA_CNV=AC00}	0.0340909	1	1.43478
{Age=O,HBB=B01} => {HBA_CNV=AC00}	0.0113636	1	1.43478
{Age=O,HBA1=A100,HBA2=A200,HBB=B00} => {HBA_CNV=AC03}	0.0795455	0.244186	1.43256
{Age=O,HBA1=A100,HBB=B00} => {HBA_CNV=AC03}	0.0871212	0.242105	1.42035
{Age=O,HBA2=A200,HBB=B00} => {HBA_CNV=AC03}	0.0795455	0.241379	1.41609
{Age=O,HBB=B00} => {HBA_CNV=AC03}	0.0871212	0.239583	1.40556
{HBA2=A200,HBB=B01} => {Age=Y}	0.0265152	0.777778	1.38739
{Sex=Male,HBA2=A200,HBA_CNV=AC00} => {Age=Y}	0.0340909	0.75	1.33784
{Age=O,HBA1=A100,HBA2=A200} => {HBA_CNV=AC03}	0.0833333	0.215686	1.26536
{HBA2=A202} => {Age=O}	0.0189394	0.555556	1.26437
{Age=O,HBA2=A200} => {HBA_CNV=AC03}	0.0833333	0.213592	1.25307
{HBB=B01} => {Age=Y}	0.0265152	0.7	1.24865
{Sex=Male,HBB=B00} => {Age=O}	0.0530303	0.538462	1.22546
{Age=O,HBA1=A100} => {HBA_CNV=AC03}	0.0909091	0.208696	1.22435
{Sex=Female,HBA2=A200,HBA_CNV=AC01} => {Age=Y}	0.0492424	0.684211	1.22048
{HBA_CNV=AC03} => {Age=O}	0.0909091	0.533333	1.21379
{Sex=Female,HBB=B01} => {HBA_CNV=AC00}	0.0189394	0.833333	1.19565
{HBA2=A203} => {HBB=B00}	0.0113636	1	1.16814
{HBA_CNV=AC04} => {HBB=B00}	0.0265152	1	1.16814
{Age=Y,HBA2=A202} => {HBB=B00}	0.0151515	1	1.16814
{Sex=Female,Age=O,HBA2=A200,HBA_CNV=AC01} => {HBB=B00}	0.0227273	1	1.16814
{Sex=Female,HBA_CNV=AC01} => {Age=Y}	0.0492424	0.65	1.15946
{HBA2=A203} => {Sex=Female}	0.0113636	1	1.15284
{HBA2=A202} => {Sex=Female}	0.0340909	1	1.15284
{Age=O,HBB=B01} => {Sex=Female}	0.0113636	1	1.15284
{Age=Y,HBB=B03} => {Sex=Female}	0.0151515	1	1.15284
{Sex=Female,HBB=B04} => {HBA_CNV=AC00}	0.030303	0.8	1.14783
{Sex=Male,HBA_CNV=AC00} => {Age=Y}	0.0340909	0.642857	1.14672
{HBA2=A200,HBA_CNV=AC01} => {Age=Y}	0.0606061	0.64	1.14162
{Age=O,HBA2=A200,HBA_CNV=AC00,HBB=B00} => {Sex=Female}	0.208333	0.982143	1.13225
{HBB=B04} => {HBA_CNV=AC00}	0.0416667	0.785714	1.12733
{HBA2=A200,HBB=B03} => {HBA_CNV=AC00}	0.0265152	0.777778	1.11594
{Age=O,HBA1=A100} => {Sex=Male}	0.0643939	0.147826	1.11503
{Sex=Male} => {Age=O}	0.0643939	0.485714	1.10542
{HBA2=A200,HBA_CNV=AC00,HBB=B00} => {Sex=Female}	0.526515	0.958621	1.10513
{Age=O,HBA2=A200,HBA_CNV=AC00} => {Sex=Female}	0.25	0.956522	1.10272
{HBA1=A100,HBA2=A200,HBA_CNV=AC00,HBB=B00} => {Age=Y}	0.337121	0.618056	1.10248
{Age=O,HBA_CNV=AC00,HBB=B00} => {Sex=Female}	0.227273	0.952381	1.09794
{HBA_CNV=AC01} => {Age=Y}	0.0606061	0.615385	1.09771
{Sex=Female,Age=Y,HBA_CNV=AC03} => {HBB=B00}	0.0568182	0.9375	1.09513
{HBA1=A100,HBB=B00} => {HBA_CNV=AC03}	0.159091	0.186667	1.09511
{HBA2=A200,HBA_CNV=AC00,HBB=B00} => {Age=Y}	0.337121	0.613793	1.09487
{HBA_CNV=AC00,HBB=B00} => {Sex=Female}	0.560606	0.948718	1.09372
{Sex=Female,HBA_CNV=AC03} => {HBB=B00}	0.109848	0.935484	1.09278
{HBA_CNV=AC03} => {HBB=B00}	0.159091	0.933333	1.09027
{Age=O,HBA_CNV=AC00} => {Sex=Female}	0.280303	0.936709	1.07987
{Sex=Female,HBA1=A100,HBA2=A200,HBB=B00} => {Age=Y}	0.42803	0.604278	1.0779
{Age=Y,HBB=B03} => {HBA_CNV=AC00}	0.0113636	0.75	1.07609
{HBA_CNV=AC04} => {HBA2=A200}	0.0265152	1	1.07317
{Age=Y,HBB=B03} => {HBA2=A200}	0.0151515	1	1.07317
{Age=Y,HBB=B04} => {HBA2=A200}	0.0189394	1	1.07317
{HBA_CNV=AC01,HBB=B00} => {HBA2=A200}	0.0757576	1	1.07317
{Sex=Male,Age=Y} => {HBA2=A200}	0.0681818	1	1.07317
{Sex=Female,HBA2=A200,HBB=B00} => {Age=Y}	0.42803	0.601064	1.07217
{HBA2=A200,HBA_CNV=AC00} => {Sex=Female}	0.598485	0.929412	1.07146
{HBA1=A100,HBA_CNV=AC00,HBB=B00} => {Age=Y}	0.352273	0.6	1.07027
{HBA1=A100,HBA2=A200,HBA_CNV=AC00} => {Age=Y}	0.382576	0.597633	1.06605
{HBA_CNV=AC00} => {Sex=Female}	0.643939	0.923913	1.06512
{HBA_CNV=AC00,HBB=B00} => {Age=Y}	0.352273	0.596154	1.06341
{Sex=Female,Age=Y} => {HBB=B00}	0.44697	0.907692	1.06031
{HBA2=A200,HBA_CNV=AC00} => {Age=Y}	0.382576	0.594118	1.05978
{HBA1=A100,HBA2=A200,HBB=B00} => {Age=Y}	0.473485	0.592417	1.05674
{HBA2=A200,HBB=B00} => {Age=Y}	0.473485	0.589623	1.05176
{Sex=Female,HBA1=A100,HBA2=A200} => {Age=Y}	0.473485	0.589623	1.05176
{HBB=B03} => {Sex=Female}	0.0378788	0.909091	1.04803
{Sex=Female,HBA2=A200} => {Age=Y}	0.473485	0.586854	1.04682
{HBB=B03} => {HBA_CNV=AC00}	0.030303	0.727273	1.04348
{HBA1=A100,HBA2=A200} => {Age=Y}	0.541667	0.583673	1.04115
{HBA2=A202} => {HBB=B00}	0.030303	0.888889	1.03835
{Age=Y} => {HBA2=A200}	0.541667	0.966216	1.03691
{HBA1=A100,HBA2=A200} => {HBA_CNV=AC01}	0.094697	0.102041	1.03611
{HBA_CNV=AC01} => {HBA2=A200}	0.094697	0.961538	1.03189
{Sex=Female,HBA2=A200} => {HBB=B00}	0.712121	0.882629	1.03104
{HBA1=A100,HBB=B00} => {Age=Y}	0.492424	0.577778	1.03063
{Age=Y} => {HBB=B00}	0.492424	0.878378	1.02607
{HBA1=A100,HBA_CNV=AC00} => {Age=Y}	0.397727	0.57377	1.02348
{HBB=B00} => {Sex=Female}	0.757576	0.884956	1.02021
{Age=Y} => {HBA_CNV=AC00}	0.397727	0.709459	1.01792
{Sex=Female,HBA1=A100} => {Age=Y}	0.492424	0.570175	1.01707
{HBA1=A100,HBA2=A200} => {Sex=Male}	0.125	0.134694	1.01598
{Age=Y} => {Sex=Female}	0.492424	0.878378	1.01263
{Sex=Male} => {HBA2=A200}	0.125	0.942857	1.01185
{HBB=B00} => {HBA2=A200}	0.80303	0.938053	1.00669
{HBA1=A100,HBA2=A200} => {HBA_CNV=AC03}	0.159091	0.171429	1.00571
{HBB=B01} => {HBA_CNV=AC00}	0.0265152	0.7	1.00435
{HBA1=A100} => {Age=Y}	0.560606	0.562738	1.0038
{HBA2=A203} => {HBA1=A100}	0.0113636	1	1.0038
{HBA2=A201} => {HBA1=A100}	0.0189394	1	1.0038
{HBA_CNV=AC04} => {HBA1=A100}	0.0265152	1	1.0038
{HBA2=A202} => {HBA1=A100}	0.0340909	1	1.0038
{HBB=B01} => {HBA1=A100}	0.0378788	1	1.0038
{HBB=B03} => {HBA1=A100}	0.0416667	1	1.0038
{HBB=B04} => {HBA1=A100}	0.0530303	1	1.0038
{HBA_CNV=AC01} => {HBA1=A100}	0.0984848	1	1.0038
{Sex=Male} => {HBA1=A100}	0.132576	1	1.0038
{HBA_CNV=AC03} => {HBA1=A100}	0.170455	1	1.0038
{HBA_CNV=AC03} => {HBA2=A200}	0.159091	0.933333	1.00163
{HBA2=A203} => {HBB_CNV=BC00}	0.0113636	1	1
{HBA2=A201} => {HBB_CNV=BC00}	0.0189394	1	1
{HBA_CNV=AC04} => {HBB_CNV=BC00}	0.0265152	1	1
{HBA2=A202} => {HBB_CNV=BC00}	0.0340909	1	1
{HBB=B01} => {HBB_CNV=BC00}	0.0378788	1	1
{HBB=B03} => {HBB_CNV=BC00}	0.0416667	1	1
{HBB=B04} => {HBB_CNV=BC00}	0.0530303	1	1
{HBA_CNV=AC01} => {HBB_CNV=BC00}	0.0984848	1	1
{Sex=Male} => {HBB_CNV=BC00}	0.132576	1	1
{HBA_CNV=AC03} => {HBB_CNV=BC00}	0.170455	1	1
{Age=O} => {HBB_CNV=BC00}	0.439394	1	1
{Age=Y} => {HBB_CNV=BC00}	0.560606	1	1
{HBA_CNV=AC00} => {HBB_CNV=BC00}	0.69697	1	1
{HBB=B00} => {HBB_CNV=BC00}	0.856061	1	1
{Sex=Female} => {HBB_CNV=BC00}	0.867424	1	1
{HBA2=A200} => {HBB_CNV=BC00}	0.931818	1	1
{HBA1=A100} => {HBB_CNV=BC00}	0.996212	1	1
{HBA2=A200} => {HBA1=A100}	0.92803	0.995935	0.999722
{Sex=Female} => {HBA1=A100}	0.863636	0.995633	0.999419
{HBB=B00} => {HBA1=A100}	0.852273	0.995575	0.999361
{HBA1=A100} => {HBA_CNV=AC00}	0.693182	0.695817	0.998347
{HBA2=A200} => {Sex=Female}	0.806818	0.865854	0.998189
{HBB=B04} => {HBA2=A200}	0.0492424	0.928571	0.996516
{HBA1=A100} => {Age=O}	0.435606	0.437262	0.995149
{HBA_CNV=AC00} => {HBA2=A200}	0.643939	0.923913	0.991516
{HBA_CNV=AC00} => {HBB=B00}	0.590909	0.847826	0.990381
{HBA_CNV=AC04} => {Sex=Female}	0.0227273	0.857143	0.988147
{Sex=Female} => {Age=O}	0.375	0.432314	0.983888
{HBA_CNV=AC00} => {Age=O}	0.299242	0.429348	0.977136
{Age=O} => {HBB=B00}	0.363636	0.827586	0.966738
{HBB=B01} => {HBA2=A200}	0.0340909	0.9	0.965854
{Age=O} => {HBA2=A200}	0.390152	0.887931	0.952902
{Age=Y} => {Sex=Male}	0.0681818	0.121622	0.917375
{HBA_CNV=AC01} => {HBB=B00}	0.0757576	0.769231	0.89857
{HBA_CNV=AC01} => {Sex=Female}	0.0757576	0.769231	0.886799
{HBB=B03} => {HBA2=A200}	0.0340909	0.818182	0.878049
{HBA_CNV=AC01} => {Age=O}	0.0378788	0.384615	0.875332
{Sex=Male} => {HBB=B00}	0.0984848	0.742857	0.867762
{HBA_CNV=AC03} => {Age=Y}	0.0795455	0.466667	0.832432
{HBB=B04} => {Sex=Female}	0.0378788	0.714286	0.823456
{Sex=Female} => {HBA_CNV=AC03}	0.117424	0.135371	0.794178
{HBA2=A202} => {Age=Y}	0.0151515	0.444444	0.792793
{HBA2=A201} => {HBB=B00}	0.0113636	0.6	0.700885
{HBA2=A201} => {Sex=Female}	0.0113636	0.6	0.691703
{HBB=B01} => {Sex=Female}	0.0227273	0.6	0.691703
{HBB=B01} => {Age=O}	0.0113636	0.3	0.682759
{HBB=B03} => {Age=Y}	0.0151515	0.363636	0.648649
{HBB=B04} => {Age=Y}	0.0189394	0.357143	0.637066
{Sex=Male} => {HBA_CNV=AC00}	0.0530303	0.4	0.573913

## Sheet: AssociationRulesDH
rules	support	confidence	lift
{Sex=Female,Age=Y,HBA2=A200,HBB=B01} => {HBA_CNV=AC01}	0.0240964	0.444444	1.85604
{Sex=Female,Age=Y,HBB=B01} => {HBA_CNV=AC01}	0.0240964	0.421053	1.75836
{Age=Y,HBA2=A200,HBB=B01} => {HBA_CNV=AC01}	0.0271084	0.367347	1.53408
{Sex=Female,HBA_CNV=AC01} => {HBB=B01}	0.0346386	0.23	1.5272
{Sex=Female,Age=Y,HBA1=A100,HBA2=A200,HBB=B00} => {HBA_CNV=AC03}	0.0240964	0.100629	1.51858
{HBA2=A202} => {HBA_CNV=AC00}	0.0120482	1	1.4955
{HBA2=A201} => {HBA_CNV=AC00}	0.0256024	1	1.4955
{Sex=Male,HBA_CNV=AC03} => {Age=O}	0.0135542	0.75	1.4955
{Age=Y,HBA_CNV=AC03} => {Sex=Female}	0.0271084	0.9	1.4683
{Age=Y,HBB=B01} => {HBA_CNV=AC01}	0.0271084	0.339623	1.4183
{HBA2=A201,HBB=B00} => {Sex=Female}	0.0150602	0.833333	1.35954
{HBA2=A200,HBB=B01} => {HBA_CNV=AC01}	0.0451807	0.322581	1.34713
{HBB=B03} => {Sex=Female}	0.0135542	0.818182	1.33482
{Sex=Female,HBA_CNV=AC01} => {Age=Y}	0.0963855	0.64	1.29561
{Age=O,HBA_CNV=AC01,HBB=B00} => {Sex=Male}	0.0376506	0.490196	1.2665
{HBA_CNV=AC01} => {HBB=B01}	0.0451807	0.188679	1.25283
{Sex=Male,HBA_CNV=AC03} => {HBB=B00}	0.0180723	1	1.24812
{Age=O,HBA2=A200,HBB=B00} => {Sex=Male}	0.185241	0.471264	1.21759
{Age=O,HBA_CNV=AC01} => {Sex=Male}	0.0481928	0.470588	1.21584
{Age=Y,HBA1=A100,HBA2=A200,HBB=B01} => {Sex=Female}	0.0527108	0.744681	1.21491
{Age=O,HBB=B00} => {Sex=Male}	0.192771	0.468864	1.21139
{Age=Y,HBA2=A200} => {HBA_CNV=AC01}	0.135542	0.288462	1.20464
{Age=Y,HBA2=A200,HBB=B01} => {Sex=Female}	0.0542169	0.734694	1.19862
{Sex=Male,Age=Y,HBB=B01} => {HBA_CNV=AC00}	0.0180723	0.8	1.1964
{HBA_CNV=AC03} => {Sex=Female}	0.0481928	0.727273	1.18651
{Age=Y,HBA1=A100,HBB=B01} => {Sex=Female}	0.0557229	0.72549	1.1836
{Age=Y,HBA2=A200,HBA_CNV=AC03} => {HBB=B00}	0.0271084	0.947368	1.18243
{HBA2=A201,HBB=B00} => {Age=Y}	0.0105422	0.583333	1.18089
{Age=Y,HBB=B01} => {Sex=Female}	0.0572289	0.716981	1.16972
{Sex=Male,HBA1=A100,HBA2=A200,HBA_CNV=AC00} => {Age=O}	0.143072	0.58642	1.16932
{Sex=Male,HBA1=A100,HBA_CNV=AC00} => {Age=O}	0.152108	0.583815	1.16412
{Sex=Male,HBA1=A100,HBA2=A200} => {Age=O}	0.210843	0.583333	1.16316
{HBA1=A100,HBA_CNV=AC01} => {Age=Y}	0.134036	0.574194	1.16239
{Sex=Male,HBA1=A100} => {Age=O}	0.222892	0.582677	1.16185
{Age=Y} => {HBA_CNV=AC01}	0.137048	0.277439	1.15861
{Sex=Male,HBA2=A200} => {Age=O}	0.212349	0.580247	1.15701
{HBA2=A200,HBA_CNV=AC03} => {HBB=B00}	0.0572289	0.926829	1.15679
{Sex=Male} => {Age=O}	0.224398	0.579767	1.15605
{HBA1=A100,HBA2=A200,HBB=B01} => {Sex=Female}	0.0963855	0.703297	1.14739
{HBA2=A200,HBB=B01} => {Sex=Female}	0.0978916	0.698925	1.14026
{Age=Y,HBA_CNV=AC03} => {HBB=B00}	0.0271084	0.9	1.12331
{HBA1=A100,HBB=B01} => {Sex=Female}	0.100904	0.683673	1.11538
{HBB=B01} => {Sex=Female}	0.10241	0.68	1.10939
{HBA_CNV=AC03} => {HBB=B00}	0.0587349	0.886364	1.10629
{Age=Y,HBA1=A100,HBA2=A200} => {Sex=Female}	0.313253	0.677524	1.10535
{Age=Y,HBA2=A200} => {Sex=Female}	0.317771	0.676282	1.10332
{Age=Y,HBA1=A100} => {Sex=Female}	0.328313	0.674923	1.1011
{Age=Y} => {Sex=Female}	0.332831	0.67378	1.09924
{Sex=Male,HBA1=A100,HBA2=A200,HBA_CNV=AC00} => {HBB=B00}	0.212349	0.87037	1.08633
{HBA1=A100,HBA_CNV=AC01,HBB=B00} => {Sex=Male}	0.0707831	0.419643	1.08421
{Sex=Male,HBA2=A200,HBA_CNV=AC00} => {HBB=B00}	0.213855	0.865854	1.08069
{Sex=Female,Age=O,HBA1=A100,HBA2=A200,HBB=B00} => {HBA_CNV=AC00}	0.149096	0.722628	1.08069
{Sex=Female,Age=O,HBA1=A100,HBB=B00} => {HBA_CNV=AC00}	0.156627	0.722222	1.08008
{HBA_CNV=AC01,HBB=B00} => {Sex=Male}	0.0722892	0.417391	1.0784
{Sex=Male,HBA1=A100,HBA2=A200} => {HBB=B00}	0.311747	0.8625	1.0765
{Sex=Female,HBA2=A200} => {HBA_CNV=AC01}	0.150602	0.257732	1.07631
{Sex=Male,HBB=B01} => {HBA_CNV=AC00}	0.0346386	0.71875	1.07489
{Sex=Male,HBA2=A200} => {HBB=B00}	0.314759	0.860082	1.07349
{HBB=B01} => {Age=Y}	0.0798193	0.53	1.07293
{Sex=Female,Age=O,HBA2=A200,HBB=B00} => {HBA_CNV=AC00}	0.149096	0.717391	1.07286
{Sex=Female,Age=O,HBB=B00} => {HBA_CNV=AC00}	0.156627	0.717241	1.07263
{HBA2=A201} => {Age=Y}	0.0135542	0.529412	1.07174
{HBA1=A100,HBA2=A200,HBA_CNV=AC00,HBB=B00} => {Age=O}	0.277108	0.536443	1.06966
{Sex=Female,Age=O,HBA1=A100,HBA2=A200} => {HBA_CNV=AC00}	0.186747	0.712644	1.06576
{HBA2=A200,HBA_CNV=AC00,HBB=B00} => {Age=O}	0.277108	0.533333	1.06346
{Sex=Female,Age=O,HBA1=A100} => {HBA_CNV=AC00}	0.195783	0.710383	1.06237
{Sex=Male,HBA1=A100,HBA_CNV=AC00} => {HBB=B00}	0.221386	0.849711	1.06054
{Sex=Female,Age=O,HBA2=A200} => {HBA_CNV=AC00}	0.186747	0.708571	1.05967
{Age=O,HBA1=A100,HBB=B00} => {HBA_CNV=AC00}	0.289157	0.708487	1.05954
{Sex=Female,Age=O} => {HBA_CNV=AC00}	0.195783	0.706522	1.0566
{Sex=Male,HBA1=A100} => {HBB=B00}	0.323795	0.846457	1.05648
{HBA2=A201} => {Sex=Female}	0.0165663	0.647059	1.05564
{Sex=Male,HBA_CNV=AC00} => {HBB=B00}	0.222892	0.845714	1.05555
{Sex=Male} => {HBB=B00}	0.326807	0.844358	1.05386
{HBA1=A101} => {HBA2=A200}	0.0105422	1	1.0523
{Sex=Male,HBA_CNV=AC03} => {HBA2=A200}	0.0180723	1	1.0523
{HBA1=A100,HBA2=A200,HBA_CNV=AC00} => {Age=O}	0.329819	0.527711	1.05225
{Age=O,HBB=B00} => {HBA_CNV=AC00}	0.289157	0.703297	1.05178
{HBA2=A200,HBA_CNV=AC00} => {Age=O}	0.329819	0.523923	1.0447
{HBA1=A100,HBA_CNV=AC00} => {Age=O}	0.347892	0.52381	1.04447
{HBA_CNV=AC01,HBB=B00} => {HBA2=A200}	0.171687	0.991304	1.04315
{HBA_CNV=AC03} => {Age=O}	0.0346386	0.522727	1.04232
{HBA2=A200,HBB_CNV=BC00} => {HBA_CNV=AC01}	0.236446	0.249206	1.04071
{HBA_CNV=AC01} => {HBA2=A200}	0.236446	0.987421	1.03906
{Age=O} => {HBA_CNV=AC00}	0.347892	0.693694	1.03742
{Sex=Male,Age=Y} => {HBA_CNV=AC00}	0.111446	0.691589	1.03427
{HBA1=A100,HBA2=A200,HBA_CNV=AC00} => {HBB=B00}	0.516566	0.826506	1.03158
{Age=O,HBA2=A200} => {HBB=B00}	0.393072	0.825949	1.03088
{Sex=Female,HBA1=A100,HBB=B00} => {HBA_CNV=AC00}	0.323795	0.689103	1.03055
{HBA2=A200,HBA_CNV=AC00} => {HBB=B00}	0.519578	0.825359	1.03015
{HBA1=A100,HBB=B00} => {HBA_CNV=AC00}	0.545181	0.686907	1.02727
{HBA_CNV=AC01} => {Sex=Female}	0.150602	0.628931	1.02607
{Sex=Female,HBB=B00} => {HBA_CNV=AC00}	0.325301	0.685714	1.02548
{HBA1=A100,HBB=B00} => {Age=O}	0.408133	0.514231	1.02537
{Age=O} => {HBB=B00}	0.411145	0.81982	1.02323
{HBA_CNV=AC00} => {HBB=B00}	0.548193	0.81982	1.02323
{Sex=Male,HBA1=A100} => {HBA_CNV=AC00}	0.260542	0.681102	1.01859
{Sex=Male} => {HBA_CNV=AC00}	0.263554	0.680934	1.01833
{HBA2=A202} => {HBA1=A100}	0.0120482	1	1.01065
{HBB=B03} => {HBA1=A100}	0.0165663	1	1.01065
{HBA2=A201} => {HBA1=A100}	0.0256024	1	1.01065
{HBA_CNV=AC03} => {HBA1=A100}	0.0662651	1	1.01065
{Age=O,HBB=B01} => {HBA1=A100}	0.0692771	1	1.01065
{HBA1=A100,HBA2=A200} => {HBB=B00}	0.759036	0.807692	1.0081
{Age=Y,HBB=B00} => {HBA2=A200}	0.370482	0.957198	1.00726
{Sex=Female,HBA_CNV=AC00} => {HBA1=A100}	0.403614	0.996283	1.0069
{HBA2=A200} => {HBB=B00}	0.766566	0.806656	1.0068
{HBA1=A100,HBA2=A200,HBB_CNV=BC00} => {Sex=Female}	0.578313	0.616372	1.00558
{Sex=Female,Age=O} => {HBA1=A100}	0.275602	0.994565	1.00516
{HBA2=A200,HBB_CNV=BC00} => {Sex=Female}	0.584337	0.615873	1.00477
{Age=O} => {HBA1=A100}	0.498494	0.993994	1.00458
{HBA1=A100,HBA2=A200} => {Sex=Female}	0.578313	0.615385	1.00397
{HBA1=A100} => {HBA_CNV=AC00}	0.664157	0.671233	1.00383
{Sex=Female} => {HBA2=A200}	0.584337	0.953317	1.00317
{HBA2=A200,HBB_CNV=BC00} => {Age=Y}	0.46988	0.495238	1.00256
{HBA1=A100,HBB_CNV=BC00} => {Sex=Female}	0.606928	0.614329	1.00225
{HBA1=A101} => {HBB_CNV=BC00}	0.0105422	1	1.00151
{HBA2=A202} => {HBB_CNV=BC00}	0.0120482	1	1.00151
{HBB=B03} => {HBB_CNV=BC00}	0.0165663	1	1.00151
{HBA2=A201} => {HBB_CNV=BC00}	0.0256024	1	1.00151
{HBA_CNV=AC03} => {HBB_CNV=BC00}	0.0662651	1	1.00151
{HBB=B01} => {HBB_CNV=BC00}	0.150602	1	1.00151
{HBA_CNV=AC01} => {HBB_CNV=BC00}	0.239458	1	1.00151
{Age=Y} => {HBB_CNV=BC00}	0.493976	1	1.00151
{Sex=Female} => {HBB_CNV=BC00}	0.612952	1	1.00151
{HBB=B00} => {HBA1=A100}	0.793675	0.990602	1.00116
{Age=Y} => {HBA2=A200}	0.46988	0.95122	1.00097
{Sex=Female} => {HBA1=A100}	0.606928	0.990172	1.00072
{HBB_CNV=BC00} => {HBA1=A100}	0.987952	0.989442	0.999984
{HBA2=A200} => {HBB_CNV=BC00}	0.948795	0.998415	0.999921
{HBB_CNV=BC00} => {HBB=B00}	0.799699	0.800905	0.999626
{HBA2=A200} => {HBA1=A100}	0.939759	0.988906	0.999443
{HBA_CNV=AC00} => {HBB_CNV=BC00}	0.667169	0.997748	0.999253
{Sex=Male} => {HBA1=A100}	0.38253	0.988327	0.998857
{Age=O} => {HBA2=A200}	0.475904	0.948949	0.998577
{Age=O} => {HBB_CNV=BC00}	0.5	0.996997	0.998501
{Sex=Male} => {HBB_CNV=BC00}	0.385542	0.996109	0.997611
{HBA1=A100} => {Age=Y}	0.486446	0.491629	0.995248
{Sex=Male} => {HBA2=A200}	0.365964	0.945525	0.994974
{HBA_CNV=AC00} => {HBA2=A200}	0.629518	0.941441	0.990677
{HBB=B01} => {HBA1=A100}	0.14759	0.98	0.990441
{Sex=Female} => {HBA_CNV=AC00}	0.40512	0.660934	0.988423
{HBA_CNV=AC01} => {HBA1=A100}	0.233434	0.974843	0.985229
{HBA_CNV=AC03} => {HBA2=A200}	0.061747	0.931818	0.98055
{HBA2=A200} => {HBB=B01}	0.14006	0.147385	0.978637
{Age=Y} => {HBB=B00}	0.387048	0.783537	0.977948
{Sex=Female} => {HBB=B00}	0.474398	0.773956	0.96599
{Age=Y} => {HBA_CNV=AC00}	0.317771	0.643293	0.962041
{Sex=Male} => {HBA_CNV=AC01}	0.0888554	0.229572	0.958716
{HBB=B03} => {HBA2=A200}	0.0150602	0.909091	0.956634
{HBB=B01} => {HBA_CNV=AC00}	0.0948795	0.63	0.942162
{HBA2=A201} => {Age=O}	0.0120482	0.470588	0.93835
{HBA_CNV=AC03} => {Age=Y}	0.0301205	0.454545	0.920177
{HBB=B01} => {Age=O}	0.0692771	0.46	0.917237
{HBA_CNV=AC01} => {HBB=B00}	0.173193	0.72327	0.902729
{Age=O} => {Sex=Female}	0.277108	0.552553	0.901462
{HBA2=A201} => {HBB=B00}	0.0180723	0.705882	0.881026
{HBA_CNV=AC01} => {Age=O}	0.10241	0.427673	0.852777
{Age=Y} => {Sex=Male}	0.161145	0.32622	0.84284
{HBB=B01} => {Sex=Male}	0.0481928	0.32	0.82677
{HBA_CNV=AC03} => {Sex=Male}	0.0180723	0.272727	0.704634

## Sheet: FTestAssociationRulesBN
Rules	Fisher.Test.P_Valur	Fisher.Test.Lower	Fisher.Test.Upper	Fisher.Test.Odds_Ratio
{Sex=Female,HBA_CNV=AC03,HBB=B00} => {HBA2=A203}	0.0179	1.1489	70.0839	8.9722
{HBA2=A203} => {HBA_CNV=AC03}	0.0477	0.7552	44.7852	5.8149
{Sex=Male,Age=Y} => {HBB=B01}	0.0141	1.2091	22.7904	5.8016
{Sex=Male,HBA2=A200,HBA_CNV=AC00} => {HBB=B04}	0.0479	0.7605	20.3139	4.6693
{Sex=Male,Age=O,HBA2=A200,HBB=B00} => {HBA_CNV=AC03}	0.0027	1.5325	12.0687	4.3717
{Sex=Male,HBA_CNV=AC00} => {HBB=B04}	0.0654	0.6633	16.9677	4.0087
{Sex=Male,Age=O,HBB=B00} => {HBA_CNV=AC03}	0.0054	1.3473	9.964	3.7504
{Sex=Male,Age=O,HBA2=A200} => {HBA_CNV=AC03}	0.0074	1.2706	9.1598	3.5017
{HBA2=A200,HBB=B01} => {Sex=Male}	0.0648	0.7123	12.7464	3.3333
{Sex=Male,HBA2=A200,HBB=B00} => {HBA_CNV=AC03}	0.0039	1.374	7.0365	3.1639
{Sex=Male,Age=O} => {HBA_CNV=AC03}	0.0215	1.141	7.8846	3.0919
{HBB=B01} => {Sex=Male}	0.0819	0.6521	11.1295	3.0021
{Sex=Male,HBB=B00} => {HBA_CNV=AC03}	0.0057	1.2794	6.4242	2.9217
{HBA2=A200,HBA_CNV=AC03} => {Sex=Male}	0.0181	1.1461	5.2716	2.5062
{Age=O,HBA2=A200,HBA_CNV=AC01} => {Sex=Male}	0.17	0.4166	10.6758	2.5041
{Sex=Male} => {HBA_CNV=AC03}	0.0213	1.0748	4.8948	2.3399
{HBA2=A200,HBB=B04} => {HBA_CNV=AC01}	0.1846	0.4012	9.2985	2.3344
{HBA2=A200,HBB=B04} => {Sex=Male}	0.1436	0.5205	8.0495	2.3127
{HBA2=A201} => {Age=O}	0.2962	0.512	10.0722	2.2706
{Age=O,HBA_CNV=AC01} => {Sex=Male}	0.2016	0.3808	9.3363	2.2552
{HBA_CNV=AC01} => {HBB=B04}	0.2089	0.3756	8.5184	2.1687
{HBB=B04} => {Sex=Male}	0.2549	0.4877	7.3672	2.1484
{Sex=Female,HBA_CNV=AC00,HBB=B04} => {Age=O}	0.2534	0.5984	6.4383	1.9876
{Age=O,HBA1=A100,HBA2=A200,HBA_CNV=AC00} => {HBB=B04}	0.1723	0.6357	5.373	1.937
{Age=O,HBA1=A100,HBA_CNV=AC00} => {HBB=B04}	0.192	0.6755	5.1453	1.9301
{Age=O,HBA2=A200,HBA_CNV=AC00} => {HBB=B04}	0.1764	0.6268	5.2926	1.9091
{Age=O,HBA_CNV=AC00} => {HBB=B04}	0.1941	0.6672	5.0781	1.9058
{Sex=Male,HBA2=A200} => {HBA_CNV=AC01}	0.2439	0.5772	5.0383	1.8421
{HBA_CNV=AC01} => {Sex=Male}	0.2586	0.5463	4.7277	1.7372
{Sex=Female,HBB=B04} => {Age=O}	0.4218	0.5009	4.7631	1.5911
{HBA_CNV=AC04} => {Age=Y}	0.5595	0.4158	5.4176	1.5274
{Sex=Male,HBA2=A200,HBA_CNV=AC00,HBB=B00} => {Age=Y}	0.5363	0.3522	5.9513	1.485
{HBB=B04} => {Age=O}	0.4861	0.5417	3.7455	1.4616
{HBB=B03} => {Age=O}	0.444	0.4632	4.2079	1.4469
{HBA2=A201} => {HBA_CNV=AC00}	0.7473	0.325	6.3252	1.4336
{HBA2=A202} => {HBA_CNV=AC00}	0.4727	0.4938	4.163	1.4336
{Age=O,HBB=B01} => {HBA_CNV=AC00}	0.694	0.1899	10.8198	1.4336
{Age=O,HBA1=A100,HBA2=A200,HBB=B00} => {HBA_CNV=AC03}	0.222	0.7649	2.6139	1.4312
{Age=O,HBA1=A100,HBB=B00} => {HBA_CNV=AC03}	0.2371	0.7758	2.5443	1.4191
{Age=O,HBA2=A200,HBB=B00} => {HBA_CNV=AC03}	0.2832	0.7565	2.5825	1.4148
{Age=O,HBB=B00} => {HBA_CNV=AC03}	0.2394	0.7681	2.5169	1.4044
{HBA2=A200,HBB=B01} => {Age=Y}	0.5984	0.4293	4.2809	1.3862
{Sex=Male,HBA2=A200,HBA_CNV=AC00} => {Age=Y}	0.6424	0.4853	3.5498	1.3369
{Age=O,HBA1=A100,HBA2=A200} => {HBA_CNV=AC03}	0.4624	0.6869	2.276	1.2646
{HBA2=A202} => {Age=O}	0.769	0.3253	4.3076	1.2635
{Age=O,HBA2=A200} => {HBA_CNV=AC03}	0.4638	0.6805	2.2531	1.2524
{HBB=B01} => {Age=Y}	0.7974	0.3944	3.7197	1.248
{Sex=Male,HBB=B00} => {Age=O}	0.5911	0.5692	2.5374	1.2248
{Age=O,HBA1=A100} => {HBA_CNV=AC03}	0.4809	0.6791	2.1637	1.2238
{Sex=Female,HBA2=A200,HBA_CNV=AC01} => {Age=Y}	0.5742	0.5373	2.6894	1.2199
{HBA_CNV=AC03} => {Age=O}	0.4829	0.6735	2.1444	1.2132
{Sex=Female,HBB=B01} => {HBA_CNV=AC00}	0.7664	0.2841	4.7781	1.1952
{HBA2=A203} => {HBB=B00}	1	0.1549	8.8072	1.1678
{HBA_CNV=AC04} => {HBB=B00}	0.7925	0.3439	3.966	1.1678
{Age=Y,HBA2=A202} => {HBB=B00}	1	0.2149	6.3446	1.1678
{Sex=Female,Age=O,HBA2=A200,HBA_CNV=AC01} => {HBB=B00}	1	0.3076	4.434	1.1678
{Sex=Female,HBA_CNV=AC01} => {Age=Y}	0.709	0.5139	2.5299	1.1591
{HBA2=A203} => {Sex=Female}	1	0.1529	8.6914	1.1525
{HBA2=A202} => {Sex=Female}	0.8133	0.3979	3.3386	1.1525
{Age=O,HBB=B01} => {Sex=Female}	1	0.1529	8.6914	1.1525
{Age=Y,HBB=B03} => {Sex=Female}	1	0.2121	6.2611	1.1525
{Sex=Female,HBB=B04} => {HBA_CNV=AC00}	0.8102	0.3856	3.2989	1.1475
{Sex=Male,HBA_CNV=AC00} => {Age=Y}	0.8244	0.4267	2.9233	1.1463
{HBA2=A200,HBA_CNV=AC01} => {Age=Y}	0.7344	0.5505	2.3056	1.1413
{Age=O,HBA2=A200,HBA_CNV=AC00,HBB=B00} => {Sex=Female}	0.5991	0.7336	1.7465	1.132
{HBB=B04} => {HBA_CNV=AC00}	0.8358	0.452	2.7404	1.127
{HBA2=A200,HBB=B03} => {HBA_CNV=AC00}	1	0.3464	3.4352	1.1157
{Age=O,HBA1=A100} => {Sex=Male}	0.7495	0.5614	2.1419	1.1147
{Sex=Male} => {Age=O}	0.7505	0.5568	2.1229	1.1052
{HBA2=A200,HBA_CNV=AC00,HBB=B00} => {Sex=Female}	0.5507	0.8161	1.4962	1.105
{Age=O,HBA2=A200,HBA_CNV=AC00} => {Sex=Female}	0.6277	0.7393	1.6437	1.1025
{HBA1=A100,HBA2=A200,HBA_CNV=AC00,HBB=B00} => {Age=Y}	0.6101	0.7791	1.5567	1.1023
{Age=O,HBA_CNV=AC00,HBB=B00} => {Sex=Female}	0.6866	0.7245	1.6624	1.0978
{HBA_CNV=AC01} => {Age=Y}	0.8663	0.5317	2.2035	1.0975
{Sex=Female,Age=Y,HBA_CNV=AC03} => {HBB=B00}	0.8539	0.4921	2.4236	1.0949
{HBA1=A100,HBB=B00} => {HBA_CNV=AC03}	0.7271	0.6748	1.7741	1.0949
{HBA2=A200,HBA_CNV=AC00,HBB=B00} => {Age=Y}	0.6109	0.774	1.5455	1.0947
{HBA_CNV=AC00,HBB=B00} => {Sex=Female}	0.5595	0.813	1.4711	1.0936
{Sex=Female,HBA_CNV=AC03} => {HBB=B00}	0.7848	0.6147	1.9376	1.0926
{HBA_CNV=AC03} => {HBB=B00}	0.7276	0.6718	1.7661	1.0901
{Age=O,HBA_CNV=AC00} => {Sex=Female}	0.7111	0.7383	1.5782	1.0797
{Sex=Female,HBA1=A100,HBA2=A200,HBB=B00} => {Age=Y}	0.6374	0.7821	1.484	1.0778
{Age=Y,HBB=B03} => {HBA_CNV=AC00}	1	0.1558	6.4405	1.0759
{HBA_CNV=AC04} => {HBA2=A200}	1	0.3162	3.6418	1.073
{Age=Y,HBB=B03} => {HBA2=A200}	1	0.1976	5.8258	1.073
{Age=Y,HBB=B04} => {HBA2=A200}	1	0.2438	4.7233	1.073
{HBA_CNV=AC01,HBB=B00} => {HBA2=A200}	0.8705	0.5337	2.1576	1.073
{Sex=Male,Age=Y} => {HBA2=A200}	0.8645	0.5136	2.2418	1.073
{Sex=Female,HBA2=A200,HBB=B00} => {Age=Y}	0.6941	0.7781	1.4758	1.0721
{HBA2=A200,HBA_CNV=AC00} => {Sex=Female}	0.6686	0.802	1.4312	1.0714
{HBA1=A100,HBA_CNV=AC00,HBB=B00} => {Age=Y}	0.7385	0.7611	1.5021	1.0702
{HBA1=A100,HBA2=A200,HBA_CNV=AC00} => {Age=Y}	0.745	0.7651	1.4832	1.0659
{HBA_CNV=AC00} => {Sex=Female}	0.6757	0.8026	1.4133	1.065
{HBA_CNV=AC00,HBB=B00} => {Age=Y}	0.739	0.7564	1.4921	1.0633
{Sex=Female,Age=Y} => {HBB=B00}	0.7548	0.7714	1.4567	1.0602
{HBA2=A200,HBA_CNV=AC00} => {Age=Y}	0.7455	0.7607	1.4741	1.0597
{HBA1=A100,HBA2=A200,HBB=B00} => {Age=Y}	0.7601	0.7745	1.4409	1.0566
{HBA2=A200,HBB=B00} => {Age=Y}	0.7605	0.771	1.4338	1.0517
{Sex=Female,HBA1=A100,HBA2=A200} => {Age=Y}	0.7605	0.771	1.4338	1.0517
{HBB=B03} => {Sex=Female}	1	0.3911	2.7737	1.048
{Sex=Female,HBA2=A200} => {Age=Y}	0.8191	0.7675	1.4269	1.0468
{HBB=B03} => {HBA_CNV=AC00}	1	0.3569	2.9115	1.0434
{HBA1=A100,HBA2=A200} => {Age=Y}	0.8255	0.7722	1.4034	1.0411
{HBA2=A202} => {HBB=B00}	1	0.3424	3.0879	1.0383
{Age=Y} => {HBA2=A200}	0.8257	0.7692	1.3976	1.0369
{HBA1=A100,HBA2=A200} => {HBA_CNV=AC01}	1	0.5573	1.923	1.0361
{HBA_CNV=AC01} => {HBA2=A200}	1	0.555	1.915	1.0318
{Sex=Female,HBA2=A200} => {HBB=B00}	0.8397	0.7843	1.3552	1.031
{HBA1=A100,HBB=B00} => {Age=Y}	0.8803	0.7587	1.3995	1.0306
{Age=Y} => {HBB=B00}	0.8805	0.7554	1.3931	1.026
{HBA1=A100,HBA_CNV=AC00} => {Age=Y}	0.9363	0.7386	1.4164	1.0235
{HBB=B00} => {Sex=Female}	0.8946	0.78	1.3342	1.0202
{Age=Y} => {HBA_CNV=AC00}	0.9364	0.7347	1.4084	1.0179
{Sex=Female,HBA1=A100} => {Age=Y}	0.9401	0.749	1.3805	1.0171
{HBA1=A100,HBA2=A200} => {Sex=Male}	1	0.5918	1.7412	1.016
{Age=Y} => {Sex=Female}	0.9402	0.7458	1.3744	1.0126
{Sex=Male} => {HBA2=A200}	1	0.5894	1.734	1.0118
{HBB=B00} => {HBA2=A200}	1	0.7733	1.3105	1.0067
{HBA1=A100,HBA2=A200} => {HBA_CNV=AC03}	1	0.6208	1.6268	1.0057
{HBB=B01} => {HBA_CNV=AC00}	1	0.3183	2.9846	1.0043
{HBA1=A100} => {Age=Y}	1	0.7474	1.3482	1.0038
{HBA2=A203} => {HBA1=A100}	1	0.1332	7.564	1.0038
{HBA2=A201} => {HBA1=A100}	1	0.2281	4.4167	1.0038
{HBA_CNV=AC04} => {HBA1=A100}	1	0.2959	3.4048	1.0038
{HBA2=A202} => {HBA1=A100}	1	0.347	2.9041	1.0038
{HBB=B01} => {HBA1=A100}	1	0.3682	2.7367	1.0038
{HBB=B03} => {HBA1=A100}	1	0.3872	2.6025	1.0038
{HBB=B04} => {HBA1=A100}	1	0.4341	2.3209	1.0038
{HBA_CNV=AC01} => {HBA1=A100}	1	0.5441	1.8518	1.0038
{Sex=Male} => {HBA1=A100}	1	0.5903	1.707	1.0038
{HBA_CNV=AC03} => {HBA1=A100}	1	0.6256	1.6106	1.0038
{HBA_CNV=AC03} => {HBA2=A200}	1	0.6183	1.6201	1.0016
{HBA2=A203} => {HBB_CNV=BC00}	1	0.1327	7.5352	1
{HBA2=A201} => {HBB_CNV=BC00}	1	0.2273	4.3999	1
{HBA_CNV=AC04} => {HBB_CNV=BC00}	1	0.2948	3.3919	1
{HBA2=A202} => {HBB_CNV=BC00}	1	0.3457	2.893	1
{HBB=B01} => {HBB_CNV=BC00}	1	0.3668	2.7263	1
{HBB=B03} => {HBB_CNV=BC00}	1	0.3857	2.5926	1
{HBB=B04} => {HBB_CNV=BC00}	1	0.4325	2.3121	1
{HBA_CNV=AC01} => {HBB_CNV=BC00}	1	0.5421	1.8446	1
{Sex=Male} => {HBB_CNV=BC00}	1	0.5881	1.7004	1
{HBA_CNV=AC03} => {HBB_CNV=BC00}	1	0.6233	1.6044	1
{Age=O} => {HBB_CNV=BC00}	1	0.7256	1.3782	1
{Age=Y} => {HBB_CNV=BC00}	1	0.7447	1.3429	1
{HBA_CNV=AC00} => {HBB_CNV=BC00}	1	0.7595	1.3167	1
{HBB=B00} => {HBB_CNV=BC00}	1	0.7717	1.2958	1
{Sex=Female} => {HBB_CNV=BC00}	1	0.7724	1.2946	1
{HBA2=A200} => {HBB_CNV=BC00}	1	0.7763	1.2882	1
{HBA1=A100} => {HBB_CNV=BC00}	1	0.7797	1.2826	1
{HBA2=A200} => {HBA1=A100}	1	0.7759	1.2882	0.9997
{Sex=Female} => {HBA1=A100}	1	0.7718	1.2942	0.9994
{HBB=B00} => {HBA1=A100}	1	0.771	1.2954	0.9994
{HBA1=A100} => {HBA_CNV=AC00}	1	0.7579	1.315	0.9983
{HBA2=A200} => {Sex=Female}	1	0.7673	1.2986	0.9982
{HBB=B04} => {HBA2=A200}	1	0.422	2.3366	0.9965
{HBA1=A100} => {Age=O}	1	0.7216	1.3723	0.9952
{HBA_CNV=AC00} => {HBA2=A200}	1	0.7488	1.3127	0.9915
{HBA_CNV=AC00} => {HBB=B00}	1	0.7429	1.3197	0.9904
{HBA_CNV=AC04} => {Sex=Female}	1	0.2702	3.4889	0.9882
{Sex=Female} => {Age=O}	0.9348	0.7039	1.3739	0.9839
{HBA_CNV=AC00} => {Age=O}	0.9306	0.6828	1.3948	0.9772
{Age=O} => {HBB=B00}	0.8691	0.69	1.3531	0.9668
{HBB=B01} => {HBA2=A200}	1	0.341	2.6946	0.9659
{Age=O} => {HBA2=A200}	0.8084	0.685	1.3249	0.9529
{Age=Y} => {Sex=Male}	0.8793	0.4716	1.7326	0.9175
{HBA_CNV=AC01} => {HBB=B00}	0.7593	0.4623	1.7245	0.8988
{HBA_CNV=AC01} => {Sex=Female}	0.7583	0.4563	1.7016	0.887
{HBB=B03} => {HBA2=A200}	0.823	0.3158	2.3763	0.8783
{HBA_CNV=AC01} => {Age=O}	0.8503	0.3645	1.9513	0.8756
{Sex=Male} => {HBB=B00}	0.6831	0.4857	1.5347	0.868
{HBA_CNV=AC03} => {Age=Y}	0.5803	0.4528	1.4909	0.8328
{HBB=B04} => {Sex=Female}	0.6809	0.3207	2.0381	0.8238
{Sex=Female} => {HBA_CNV=AC03}	0.3879	0.4691	1.3316	0.7945
{HBA2=A202} => {Age=Y}	0.7783	0.1755	2.9022	0.7932
{HBA2=A201} => {HBB=B00}	0.7315	0.1078	3.6501	0.7014
{HBA2=A201} => {Sex=Female}	0.7304	0.1064	3.6021	0.6922
{HBB=B01} => {Sex=Female}	0.6128	0.2035	2.1401	0.6922
{HBB=B01} => {Age=O}	0.762	0.1187	2.7193	0.6834
{HBB=B03} => {Age=Y}	0.5884	0.1481	2.2405	0.6493
{HBB=B04} => {Age=Y}	0.4694	0.1762	1.9207	0.6377
{Sex=Male} => {HBA_CNV=AC00}	0.0936	0.2773	1.1321	0.5745

## Sheet: FTestAssociationRulesDH
Rules	Fisher.Test.P_Valur	Fisher.Test.Lower	Fisher.Test.Upper	Fisher.Test.Odds_Ratio
{Sex=Female,Age=Y,HBA2=A200,HBB=B01} => {HBA_CNV=AC01}	0.0504	0.9361	3.5303	1.8544
{Sex=Female,Age=Y,HBB=B01} => {HBA_CNV=AC01}	0.078	0.891	3.3243	1.7571
{Age=Y,HBA2=A200,HBB=B01} => {HBA_CNV=AC01}	0.1515	0.8173	2.7665	1.5333
{Sex=Female,HBA_CNV=AC01} => {HBB=B01}	0.1206	0.8825	2.5585	1.5264
{Sex=Female,Age=Y,HBA1=A100,HBA2=A200,HBB=B00} => {HBA_CNV=AC03}	0.1797	0.7785	2.8285	1.5178
{HBA2=A202} => {HBA_CNV=AC00}	0.4492	0.4852	4.6066	1.4949
{HBA2=A201} => {HBA_CNV=AC00}	0.2876	0.709	3.1522	1.4949
{Sex=Male,HBA_CNV=AC03} => {Age=O}	0.3598	0.5504	3.9098	1.4949
{Age=Y,HBA_CNV=AC03} => {Sex=Female}	0.3081	0.7226	2.9611	1.4677
{Age=Y,HBB=B01} => {HBA_CNV=AC01}	0.217	0.7597	2.5407	1.4177
{HBA2=A201,HBB=B00} => {Sex=Female}	0.5101	0.5209	3.4673	1.3591
{HBA2=A200,HBB=B01} => {HBA_CNV=AC01}	0.1858	0.8306	2.1364	1.3467
{HBB=B03} => {Sex=Female}	0.643	0.4842	3.5767	1.3344
{Sex=Female,HBA_CNV=AC01} => {Age=Y}	0.1541	0.9055	1.8434	1.2953
{Age=O,HBA_CNV=AC01,HBB=B00} => {Sex=Male}	0.3556	0.7352	2.1327	1.2662
{HBA_CNV=AC01} => {HBB=B01}	0.3435	0.7751	1.9792	1.2525
{Sex=Male,HBA_CNV=AC03} => {HBB=B00}	0.6798	0.5082	3.0642	1.2479
{Age=O,HBA2=A200,HBB=B00} => {Sex=Male}	0.1415	0.9312	1.5877	1.2174
{Age=O,HBA_CNV=AC01} => {Sex=Male}	0.4135	0.7534	1.9281	1.2156
{Age=Y,HBA1=A100,HBA2=A200,HBB=B01} => {Sex=Female}	0.4112	0.7473	1.9587	1.2147
{Age=O,HBB=B00} => {Sex=Male}	0.1476	0.9302	1.5736	1.2112
{Age=Y,HBA2=A200} => {HBA_CNV=AC01}	0.2265	0.8885	1.6266	1.2044
{Age=Y,HBA2=A200,HBB=B01} => {Sex=Female}	0.4203	0.7432	1.9172	1.1984
{Sex=Male,Age=Y,HBB=B01} => {HBA_CNV=AC00}	0.6933	0.506	2.7668	1.1962
{HBA_CNV=AC03} => {Sex=Female}	0.5417	0.7154	1.9488	1.1863
{Age=Y,HBA1=A100,HBB=B01} => {Sex=Female}	0.4941	0.7394	1.879	1.1834
{Age=Y,HBA2=A200,HBA_CNV=AC03} => {HBB=B00}	0.6191	0.5787	2.4064	1.1823
{HBA2=A201,HBB=B00} => {Age=Y}	0.8065	0.39	3.2886	1.1807
{Age=Y,HBB=B01} => {Sex=Female}	0.5013	0.736	1.8439	1.1696
{Sex=Male,HBA1=A100,HBA2=A200,HBA_CNV=AC00} => {Age=O}	0.3018	0.8682	1.569	1.1692
{Sex=Male,HBA1=A100,HBA_CNV=AC00} => {Age=O}	0.314	0.871	1.5508	1.164
{Sex=Male,HBA1=A100,HBA2=A200} => {Age=O}	0.2287	0.9011	1.4984	1.163
{HBA1=A100,HBA_CNV=AC01} => {Age=Y}	0.3262	0.8565	1.571	1.1622
{Sex=Male,HBA1=A100} => {Age=O}	0.2374	0.9048	1.4891	1.1617
{Age=Y} => {HBA_CNV=AC01}	0.331	0.8563	1.5614	1.1585
{Sex=Male,HBA2=A200} => {Age=O}	0.2551	0.8971	1.4892	1.1569
{HBA2=A200,HBA_CNV=AC03} => {HBB=B00}	0.5602	0.7127	1.8732	1.1567
{Sex=Male} => {Age=O}	0.2396	0.901	1.4806	1.1559
{HBA1=A100,HBA2=A200,HBB=B01} => {Sex=Female}	0.4283	0.8003	1.6374	1.1473
{HBA2=A200,HBB=B01} => {Sex=Female}	0.4835	0.7977	1.6224	1.1401
{Age=Y,HBA_CNV=AC03} => {HBB=B00}	0.7427	0.554	2.2616	1.1232
{HBA1=A100,HBB=B01} => {Sex=Female}	0.5475	0.7852	1.5772	1.1153
{HBB=B01} => {Sex=Female}	0.551	0.7831	1.5646	1.1093
{HBA_CNV=AC03} => {HBB=B00}	0.7322	0.6889	1.7706	1.1062
{Age=Y,HBA1=A100,HBA2=A200} => {Sex=Female}	0.3787	0.8859	1.378	1.1053
{Age=Y,HBA2=A200} => {Sex=Female}	0.3813	0.8853	1.3738	1.1032
{Age=Y,HBA1=A100} => {Sex=Female}	0.3866	0.8857	1.3677	1.101
{Age=Y} => {Sex=Female}	0.389	0.8852	1.364	1.0992
{Sex=Male,HBA1=A100,HBA2=A200,HBA_CNV=AC00} => {HBB=B00}	0.5607	0.8363	1.4099	1.0863
{HBA1=A100,HBA_CNV=AC01,HBB=B00} => {Sex=Male}	0.7026	0.7316	1.5881	1.0841
{Sex=Male,HBA2=A200,HBA_CNV=AC00} => {HBB=B00}	0.5625	0.8328	1.4011	1.0806
{Sex=Female,Age=O,HBA1=A100,HBA2=A200,HBB=B00} => {HBA_CNV=AC00}	0.6095	0.8032	1.4505	1.0806
{Sex=Female,Age=O,HBA1=A100,HBB=B00} => {HBA_CNV=AC00}	0.6165	0.8077	1.4409	1.08
{HBA_CNV=AC01,HBB=B00} => {Sex=Male}	0.7057	0.7306	1.5737	1.0783
{Sex=Male,HBA1=A100,HBA2=A200} => {HBB=B00}	0.54	0.8601	1.3467	1.0765
{Sex=Female,HBA2=A200} => {HBA_CNV=AC01}	0.616	0.8043	1.4359	1.0763
{Sex=Male,HBB=B01} => {HBA_CNV=AC00}	0.7804	0.5921	1.9237	1.0748
{Sex=Male,HBA2=A200} => {HBB=B00}	0.5417	0.8585	1.3417	1.0734
{HBB=B01} => {Age=Y}	0.7128	0.7343	1.5543	1.0729
{Sex=Female,Age=O,HBA2=A200,HBB=B00} => {HBA_CNV=AC00}	0.6618	0.7976	1.4394	1.0728
{Sex=Female,Age=O,HBB=B00} => {HBA_CNV=AC00}	0.6178	0.8024	1.4305	1.0726
{HBA2=A201} => {Age=Y}	0.8359	0.4162	2.5743	1.0717
{HBA1=A100,HBA2=A200,HBA_CNV=AC00,HBB=B00} => {Age=O}	0.5697	0.8505	1.3435	1.0696
{Sex=Female,Age=O,HBA1=A100,HBA2=A200} => {HBA_CNV=AC00}	0.642	0.8141	1.3926	1.0657
{HBA2=A200,HBA_CNV=AC00,HBB=B00} => {Age=O}	0.6092	0.8458	1.3355	1.0634
{Sex=Female,Age=O,HBA1=A100} => {HBA_CNV=AC00}	0.6484	0.8158	1.3811	1.0623
{Sex=Male,HBA1=A100,HBA_CNV=AC00} => {HBB=B00}	0.6581	0.821	1.3687	1.0605
{Sex=Female,Age=O,HBA2=A200} => {HBA_CNV=AC00}	0.6904	0.8096	1.3843	1.0596
{Age=O,HBA1=A100,HBB=B00} => {HBA_CNV=AC00}	0.6123	0.8442	1.3285	1.0595
{Sex=Female,Age=O} => {HBA_CNV=AC00}	0.696	0.8115	1.3732	1.0565
{Sex=Male,HBA1=A100} => {HBB=B00}	0.6224	0.8473	1.3165	1.0564
{HBA2=A201} => {Sex=Female}	1	0.4422	2.4167	1.0556
{Sex=Male,HBA_CNV=AC00} => {HBB=B00}	0.7052	0.8179	1.361	1.0555
{Sex=Male} => {HBB=B00}	0.6625	0.846	1.3122	1.0538
{HBA1=A101} => {HBA2=A200}	1	0.313	3.5374	1.0523
{Sex=Male,HBA_CNV=AC03} => {HBA2=A200}	1	0.4289	2.5816	1.0523
{HBA1=A100,HBA2=A200,HBA_CNV=AC00} => {Age=O}	0.6677	0.8477	1.305	1.0522
{Age=O,HBB=B00} => {HBA_CNV=AC00}	0.6529	0.8382	1.3185	1.0517
{HBA2=A200,HBA_CNV=AC00} => {Age=O}	0.7075	0.8418	1.2954	1.0446
{HBA1=A100,HBA_CNV=AC00} => {Age=O}	0.7119	0.8447	1.2906	1.0444
{HBA_CNV=AC01,HBB=B00} => {HBA2=A200}	0.7747	0.7796	1.3957	1.0431
{HBA_CNV=AC03} => {Age=O}	0.894	0.5901	1.7982	1.0423
{HBA2=A200,HBB_CNV=BC00} => {HBA_CNV=AC01}	0.7541	0.8074	1.3412	1.0407
{HBA_CNV=AC01} => {HBA2=A200}	0.8018	0.8061	1.3391	1.0391
{Age=O} => {HBA_CNV=AC00}	0.7518	0.8391	1.2817	1.0374
{Sex=Male,Age=Y} => {HBA_CNV=AC00}	0.8702	0.7399	1.4401	1.0343
{HBA1=A100,HBA2=A200,HBA_CNV=AC00} => {HBB=B00}	0.744	0.8554	1.2438	1.0316
{Age=O,HBA2=A200} => {HBB=B00}	0.7988	0.8398	1.2649	1.0309
{Sex=Female,HBA1=A100,HBB=B00} => {HBA_CNV=AC00}	0.7876	0.8292	1.2797	1.0305
{HBA2=A200,HBA_CNV=AC00} => {HBB=B00}	0.7799	0.8545	1.2416	1.0301
{HBA1=A100,HBB=B00} => {HBA_CNV=AC00}	0.7832	0.8546	1.2346	1.0273
{HBA_CNV=AC01} => {Sex=Female}	0.8867	0.7674	1.3677	1.0261
{Sex=Female,HBB=B00} => {HBA_CNV=AC00}	0.8297	0.8256	1.2727	1.0255
{HBA1=A100,HBB=B00} => {Age=O}	0.8407	0.8378	1.2545	1.0254
{Age=O} => {HBB=B00}	0.8411	0.8364	1.2513	1.0232
{HBA_CNV=AC00} => {HBB=B00}	0.8189	0.8516	1.2294	1.0232
{Sex=Male,HBA1=A100} => {HBA_CNV=AC00}	0.9075	0.8055	1.2865	1.0186
{Sex=Male} => {HBA_CNV=AC00}	0.9079	0.8061	1.2849	1.0183
{HBA2=A202} => {HBA1=A100}	1	0.3285	3.1094	1.0106
{HBB=B03} => {HBA1=A100}	1	0.3943	2.5905	1.0106
{HBA2=A201} => {HBA1=A100}	1	0.4804	2.1261	1.0106
{HBA_CNV=AC03} => {HBA1=A100}	1	0.6405	1.5946	1.0106
{Age=O,HBB=B01} => {HBA1=A100}	1	0.6469	1.5789	1.0106
{HBA1=A100,HBA2=A200} => {HBB=B00}	0.9335	0.853	1.1914	1.0081
{Age=Y,HBB=B00} => {HBA2=A200}	0.9581	0.8153	1.2443	1.0073
{Sex=Female,HBA_CNV=AC00} => {HBA1=A100}	0.9592	0.8196	1.2369	1.0069
{HBA2=A200} => {HBB=B00}	0.9668	0.8523	1.1894	1.0068
{HBA1=A100,HBA2=A200,HBB_CNV=BC00} => {Sex=Female}	0.964	0.8389	1.2053	1.0056
{Sex=Female,Age=O} => {HBA1=A100}	1	0.7921	1.2754	1.0052
{HBA2=A200,HBB_CNV=BC00} => {Sex=Female}	0.9641	0.8386	1.2037	1.0048
{Age=O} => {HBA1=A100}	0.9621	0.83	1.2159	1.0046
{HBA1=A100,HBA2=A200} => {Sex=Female}	1	0.8376	1.2033	1.004
{HBA1=A100} => {HBA_CNV=AC00}	0.9654	0.8435	1.1946	1.0038
{Sex=Female} => {HBA2=A200}	1	0.8373	1.2018	1.0032
{HBA2=A200,HBB_CNV=BC00} => {Age=Y}	1	0.8257	1.2172	1.0026
{HBA1=A100,HBB_CNV=BC00} => {Sex=Female}	1	0.8381	1.1985	1.0022
{HBA1=A101} => {HBB_CNV=BC00}	1	0.298	3.3663	1.0015
{HBA2=A202} => {HBB_CNV=BC00}	1	0.3255	3.0809	1.0015
{HBB=B03} => {HBB_CNV=BC00}	1	0.3907	2.567	1.0015
{HBA2=A201} => {HBB_CNV=BC00}	1	0.4761	2.1068	1.0015
{HBA_CNV=AC03} => {HBB_CNV=BC00}	1	0.6348	1.5801	1.0015
{HBB=B01} => {HBB_CNV=BC00}	1	0.7355	1.3638	1.0015
{HBA_CNV=AC01} => {HBB_CNV=BC00}	1	0.7781	1.2891	1.0015
{Age=Y} => {HBB_CNV=BC00}	1	0.8269	1.213	1.0015
{Sex=Female} => {HBB_CNV=BC00}	1	0.8378	1.1971	1.0015
{HBB=B00} => {HBA1=A100}	1	0.8488	1.1808	1.0012
{Age=Y} => {HBA2=A200}	1	0.8244	1.2153	1.001
{Sex=Female} => {HBA1=A100}	1	0.8368	1.1967	1.0007
{HBB_CNV=BC00} => {HBA1=A100}	1	0.8559	1.1683	1
{HBA2=A200} => {HBB_CNV=BC00}	1	0.8545	1.1702	0.9999
{HBB_CNV=BC00} => {HBB=B00}	1	0.8478	1.1786	0.9996
{HBA2=A200} => {HBA1=A100}	1	0.8537	1.17	0.9994
{HBA_CNV=AC00} => {HBB_CNV=BC00}	1	0.8399	1.1888	0.9993
{Sex=Male} => {HBA1=A100}	1	0.81	1.2317	0.9989
{Age=O} => {HBA2=A200}	1	0.8232	1.2113	0.9986
{Age=O} => {HBB_CNV=BC00}	1	0.8252	1.2082	0.9985
{Sex=Male} => {HBB_CNV=BC00}	1	0.8094	1.2296	0.9976
{HBA1=A100} => {Age=Y}	0.9618	0.8212	1.2062	0.9953
{Sex=Male} => {HBA2=A200}	1	0.8049	1.2297	0.995
{HBA_CNV=AC00} => {HBA2=A200}	0.9299	0.8306	1.1815	0.9907
{HBB=B01} => {HBA1=A100}	1	0.7262	1.3507	0.9904
{Sex=Female} => {HBA_CNV=AC00}	0.9207	0.8089	1.2072	0.9884
{HBA_CNV=AC01} => {HBA1=A100}	0.9499	0.7643	1.27	0.9852
{HBA_CNV=AC03} => {HBA2=A200}	1	0.6157	1.559	0.9806
{HBA2=A200} => {HBB=B01}	0.9385	0.7143	1.3398	0.9786
{Age=Y} => {HBB=B00}	0.8391	0.7971	1.1993	0.978
{Sex=Female} => {HBB=B00}	0.7398	0.7983	1.1686	0.966
{Age=Y} => {HBA_CNV=AC00}	0.7476	0.7746	1.1938	0.9621
{Sex=Male} => {HBA_CNV=AC01}	0.8665	0.6753	1.3488	0.9587
{HBB=B03} => {HBA2=A200}	1	0.3615	2.5006	0.9567
{HBB=B01} => {HBA_CNV=AC00}	0.7973	0.6607	1.3361	0.9422
{HBA2=A201} => {Age=O}	1	0.3468	2.3227	0.9384
{HBA_CNV=AC03} => {Age=Y}	0.891	0.5051	1.6249	0.9202
{HBB=B01} => {Age=O}	0.7069	0.6168	1.3487	0.9173
{HBA_CNV=AC01} => {HBB=B00}	0.4588	0.6852	1.187	0.9028
{Age=O} => {Sex=Female}	0.3755	0.7199	1.1275	0.9015
{HBA2=A201} => {HBB=B00}	0.8507	0.3804	1.9773	0.8811
{HBA_CNV=AC01} => {Age=O}	0.3474	0.6136	1.1768	0.8529
{Age=Y} => {Sex=Male}	0.2126	0.6421	1.1023	0.8429
{HBB=B01} => {Sex=Male}	0.4057	0.5234	1.2787	0.8269
{HBA_CNV=AC03} => {Sex=Male}	0.3559	0.3333	1.3847	0.7048

## Sheet: ComparisonBN
Rule	SimplerRule	N1	N2	N3	N4	Fisher.Test.P_Valur	Fisher.Test.Lower	Fisher.Test.Upper	Fisher.Test.Odds_Ratio
{Sex=Female,HBA_CNV=AC03,HBB=B00} => {HBA2=A203}	{Sex=Female} => {HBA2=A203}	29	3	229	3	0.0252	0.9962	60.9334	7.7847
{Sex=Female,HBA_CNV=AC03,HBB=B00} => {HBA2=A203}	{HBA_CNV=AC03} => {HBA2=A203}	29	3	45	3	0.6788	0.1933	12.3218	1.5429
{Sex=Female,HBA_CNV=AC03,HBB=B00} => {HBA2=A203}	{HBB=B00} => {HBA2=A203}	29	3	226	3	0.026	0.9832	60.1341	7.6831
{Sex=Female,HBA_CNV=AC03,HBB=B00} => {HBA2=A203}	{Sex=Female,HBA_CNV=AC03} => {HBA2=A203}	29	3	31	3	1	0.1322	8.6305	1.0679
{Sex=Female,HBA_CNV=AC03,HBB=B00} => {HBA2=A203}	{Sex=Female,HBB=B00} => {HBA2=A203}	29	3	200	3	0.0346	0.8697	53.2517	6.8008
{Sex=Female,HBA_CNV=AC03,HBB=B00} => {HBA2=A203}	{HBA_CNV=AC03,HBB=B00} => {HBA2=A203}	29	3	42	3	0.6883	0.1802	11.5306	1.4412
{Sex=Female,HBA_CNV=AC03,HBB=B00} => {HBA2=A203}	{Sex=Female,HBA_CNV=AC03,HBB=B00} => {HBA2=A203}	29	3	29	3	1	0.1234	8.102	1
{HBA2=A203} => {HBA_CNV=AC03}	{HBA2=A203} => {HBA_CNV=AC03}	3	3	3	3	1	0.0639	15.6445	1
{Sex=Male,Age=Y} => {HBB=B01}	{Sex=Male} => {HBB=B01}	18	4	35	4	0.443	0.3184	11.6418	1.9222
{Sex=Male,Age=Y} => {HBB=B01}	{Age=Y} => {HBB=B01}	18	4	148	7	0.0332	0.9055	20.4598	4.6343
{Sex=Male,Age=Y} => {HBB=B01}	{Sex=Male,Age=Y} => {HBB=B01}	18	4	18	4	1	0.1593	6.2767	1
{Sex=Male,HBA2=A200,HBA_CNV=AC00} => {HBB=B04}	{Sex=Male} => {HBB=B04}	12	3	35	4	0.3823	0.2755	14.8472	2.1522
{Sex=Male,HBA2=A200,HBA_CNV=AC00} => {HBB=B04}	{HBA2=A200} => {HBB=B04}	12	3	246	13	0.0484	0.7569	20.6334	4.6828
{Sex=Male,HBA2=A200,HBA_CNV=AC00} => {HBB=B04}	{HBA_CNV=AC00} => {HBB=B04}	12	3	184	11	0.0667	0.655	18.839	4.1351
{Sex=Male,HBA2=A200,HBA_CNV=AC00} => {HBB=B04}	{Sex=Male,HBA2=A200} => {HBB=B04}	12	3	33	4	0.3972	0.2594	14.042	2.031
{Sex=Male,HBA2=A200,HBA_CNV=AC00} => {HBB=B04}	{Sex=Male,HBA_CNV=AC00} => {HBB=B04}	12	3	14	3	1	0.13	10.3862	1.161
{Sex=Male,HBA2=A200,HBA_CNV=AC00} => {HBB=B04}	{HBA2=A200,HBA_CNV=AC00} => {HBB=B04}	12	3	170	10	0.0661	0.657	19.5501	4.1984
{Sex=Male,HBA2=A200,HBA_CNV=AC00} => {HBB=B04}	{Sex=Male,HBA2=A200,HBA_CNV=AC00} => {HBB=B04}	12	3	12	3	1	0.1104	9.0583	1
{Sex=Male,Age=O,HBA2=A200,HBB=B00} => {HBA_CNV=AC03}	{Sex=Male} => {HBA_CNV=AC03}	12	9	35	14	0.2757	0.558	6.1288	1.8574
{Sex=Male,Age=O,HBA2=A200,HBB=B00} => {HBA_CNV=AC03}	{Age=O} => {HBA_CNV=AC03}	12	9	116	24	0.0164	1.1939	10.5206	3.5879
{Sex=Male,Age=O,HBA2=A200,HBB=B00} => {HBA_CNV=AC03}	{HBA2=A200} => {HBA_CNV=AC03}	12	9	246	42	0.0028	1.5231	12.1007	4.3629
{Sex=Male,Age=O,HBA2=A200,HBB=B00} => {HBA_CNV=AC03}	{HBB=B00} => {HBA_CNV=AC03}	12	9	226	42	0.0045	1.3984	11.1286	4.0088
{Sex=Male,Age=O,HBA2=A200,HBB=B00} => {HBA_CNV=AC03}	{Sex=Male,Age=O} => {HBA_CNV=AC03}	12	9	17	9	0.7634	0.3694	5.4216	1.4061
{Sex=Male,Age=O,HBA2=A200,HBB=B00} => {HBA_CNV=AC03}	{Sex=Male,HBA2=A200} => {HBA_CNV=AC03}	12	9	33	14	0.4058	0.5245	5.8017	1.7525
{Sex=Male,Age=O,HBA2=A200,HBB=B00} => {HBA_CNV=AC03}	{Sex=Male,HBB=B00} => {HBA_CNV=AC03}	12	9	26	13	0.5766	0.4336	5.0814	1.4896
{Sex=Male,Age=O,HBA2=A200,HBB=B00} => {HBA_CNV=AC03}	{Age=O,HBA2=A200} => {HBA_CNV=AC03}	12	9	103	22	0.0177	1.1441	10.3144	3.4734
{Sex=Male,Age=O,HBA2=A200,HBB=B00} => {HBA_CNV=AC03}	{Age=O,HBB=B00} => {HBA_CNV=AC03}	12	9	96	23	0.0251	1.0234	9.1688	3.0997
{Sex=Male,Age=O,HBA2=A200,HBB=B00} => {HBA_CNV=AC03}	{HBA2=A200,HBB=B00} => {HBA_CNV=AC03}	12	9	212	39	0.0044	1.4055	11.297	4.0478
{Sex=Male,Age=O,HBA2=A200,HBB=B00} => {HBA_CNV=AC03}	{Sex=Male,Age=O,HBA2=A200} => {HBA_CNV=AC03}	12	9	15	9	0.7674	0.3212	4.8606	1.2438
{Sex=Male,Age=O,HBA2=A200,HBB=B00} => {HBA_CNV=AC03}	{Sex=Male,Age=O,HBB=B00} => {HBA_CNV=AC03}	12	9	14	9	1	0.2971	4.5797	1.1626
{Sex=Male,Age=O,HBA2=A200,HBB=B00} => {HBA_CNV=AC03}	{Sex=Male,HBA2=A200,HBB=B00} => {HBA_CNV=AC03}	12	9	24	13	0.5853	0.3979	4.7254	1.3767
{Sex=Male,Age=O,HBA2=A200,HBB=B00} => {HBA_CNV=AC03}	{Age=O,HBA2=A200,HBB=B00} => {HBA_CNV=AC03}	12	9	87	21	0.0442	1.0042	9.2123	3.0746
{Sex=Male,Age=O,HBA2=A200,HBB=B00} => {HBA_CNV=AC03}	{Sex=Male,Age=O,HBA2=A200,HBB=B00} => {HBA_CNV=AC03}	12	9	12	9	1	0.2489	4.0174	1
{Sex=Male,Age=O,HBB=B00} => {HBA_CNV=AC03}	{Sex=Male} => {HBA_CNV=AC03}	14	9	35	14	0.4223	0.4902	5.1049	1.5963
{Sex=Male,Age=O,HBB=B00} => {HBA_CNV=AC03}	{Age=O} => {HBA_CNV=AC03}	14	9	116	24	0.0236	1.0493	8.718	3.0803
{Sex=Male,Age=O,HBB=B00} => {HBA_CNV=AC03}	{HBB=B00} => {HBA_CNV=AC03}	14	9	226	42	0.0089	1.2293	9.1896	3.4394
{Sex=Male,Age=O,HBB=B00} => {HBA_CNV=AC03}	{Sex=Male,Age=O} => {HBA_CNV=AC03}	14	9	17	9	0.7746	0.3241	4.5409	1.2095
{Sex=Male,Age=O,HBB=B00} => {HBA_CNV=AC03}	{Sex=Male,HBB=B00} => {HBA_CNV=AC03}	14	9	26	13	0.7845	0.3808	4.2371	1.2804
{Sex=Male,Age=O,HBB=B00} => {HBA_CNV=AC03}	{Age=O,HBB=B00} => {HBA_CNV=AC03}	14	9	96	23	0.0543	0.8994	7.6001	2.6612
{Sex=Male,Age=O,HBB=B00} => {HBA_CNV=AC03}	{Sex=Male,Age=O,HBB=B00} => {HBA_CNV=AC03}	14	9	14	9	1	0.2607	3.836	1
{Sex=Male,Age=O,HBA2=A200} => {HBA_CNV=AC03}	{Sex=Male} => {HBA_CNV=AC03}	15	9	35	14	0.5924	0.4621	4.7106	1.4915
{Sex=Male,Age=O,HBA2=A200} => {HBA_CNV=AC03}	{Age=O} => {HBA_CNV=AC03}	15	9	116	24	0.0291	0.9895	8.0275	2.8771
{Sex=Male,Age=O,HBA2=A200} => {HBA_CNV=AC03}	{HBA2=A200} => {HBA_CNV=AC03}	15	9	246	42	0.0077	1.2628	9.1876	3.4949
{Sex=Male,Age=O,HBA2=A200} => {HBA_CNV=AC03}	{Sex=Male,Age=O} => {HBA_CNV=AC03}	15	9	17	9	1	0.3055	4.1989	1.1305
{Sex=Male,Age=O,HBA2=A200} => {HBA_CNV=AC03}	{Sex=Male,HBA2=A200} => {HBA_CNV=AC03}	15	9	33	14	0.5951	0.4344	4.4606	1.4072
{Sex=Male,Age=O,HBA2=A200} => {HBA_CNV=AC03}	{Age=O,HBA2=A200} => {HBA_CNV=AC03}	15	9	103	22	0.0505	0.9482	7.8728	2.7855
{Sex=Male,Age=O,HBA2=A200} => {HBA_CNV=AC03}	{Sex=Male,Age=O,HBA2=A200} => {HBA_CNV=AC03}	15	9	15	9	1	0.2656	3.7648	1
{Sex=Male,HBA2=A200,HBB=B00} => {HBA_CNV=AC03}	{Sex=Male} => {HBA_CNV=AC03}	24	13	35	14	0.6396	0.488	3.7306	1.3493
{Sex=Male,HBA2=A200,HBB=B00} => {HBA_CNV=AC03}	{HBA2=A200} => {HBA_CNV=AC03}	24	13	246	42	0.0041	1.3646	7.0653	3.1579
{Sex=Male,HBA2=A200,HBB=B00} => {HBA_CNV=AC03}	{HBB=B00} => {HBA_CNV=AC03}	24	13	226	42	0.0101	1.2527	6.4984	2.9018
{Sex=Male,HBA2=A200,HBB=B00} => {HBA_CNV=AC03}	{Sex=Male,HBA2=A200} => {HBA_CNV=AC03}	24	13	33	14	0.6435	0.4584	3.5337	1.273
{Sex=Male,HBA2=A200,HBB=B00} => {HBA_CNV=AC03}	{Sex=Male,HBB=B00} => {HBA_CNV=AC03}	24	13	26	13	1	0.3772	3.1093	1.0822
{Sex=Male,HBA2=A200,HBB=B00} => {HBA_CNV=AC03}	{HBA2=A200,HBB=B00} => {HBA_CNV=AC03}	24	13	212	39	0.0098	1.258	6.609	2.9305
{Sex=Male,HBA2=A200,HBB=B00} => {HBA_CNV=AC03}	{Sex=Male,HBA2=A200,HBB=B00} => {HBA_CNV=AC03}	24	13	24	13	1	0.3456	2.8931	1
{Sex=Male,Age=O} => {HBA_CNV=AC03}	{Sex=Male} => {HBA_CNV=AC03}	17	9	35	14	0.608	0.4147	4.0802	1.3185
{Sex=Male,Age=O} => {HBA_CNV=AC03}	{Age=O} => {HBA_CNV=AC03}	17	9	116	24	0.0585	0.8883	6.9262	2.5415
{Sex=Male,Age=O} => {HBA_CNV=AC03}	{Sex=Male,Age=O} => {HBA_CNV=AC03}	17	9	17	9	1	0.274	3.6502	1
{Sex=Male,HBB=B00} => {HBA_CNV=AC03}	{Sex=Male} => {HBA_CNV=AC03}	26	13	35	14	0.6492	0.4541	3.4175	1.2468
{Sex=Male,HBB=B00} => {HBA_CNV=AC03}	{HBB=B00} => {HBA_CNV=AC03}	26	13	226	42	0.0126	1.1664	5.9347	2.6796
{Sex=Male,HBB=B00} => {HBA_CNV=AC03}	{Sex=Male,HBB=B00} => {HBA_CNV=AC03}	26	13	26	13	1	0.351	2.8494	1
{HBA2=A200,HBA_CNV=AC03} => {Sex=Male}	{HBA2=A200} => {Sex=Male}	42	14	246	33	0.0183	1.1262	5.2465	2.4766
{HBA2=A200,HBA_CNV=AC03} => {Sex=Male}	{HBA_CNV=AC03} => {Sex=Male}	42	14	45	14	1	0.4177	2.7458	1.0708
{HBA2=A200,HBA_CNV=AC03} => {Sex=Male}	{HBA2=A200,HBA_CNV=AC03} => {Sex=Male}	42	14	42	14	1	0.3884	2.5745	1
{Sex=Male} => {HBA_CNV=AC03}	{Sex=Male} => {HBA_CNV=AC03}	35	14	35	14	1	0.3791	2.6379	1

## Sheet: ComparisonDH
Rule	SimplerRule	N1	N2	N3	N4	Fisher.Test.P_Valur	Fisher.Test.Lower	Fisher.Test.Upper	Fisher.Test.Odds_Ratio
{Sex=Female,Age=Y,HBA2=A200,HBB=B01} => {HBA_CNV=AC01}	{Sex=Female} => {HBA_CNV=AC01}	36	16	407	100	0.0722	0.8983	3.499	1.8066
{Sex=Female,Age=Y,HBA2=A200,HBB=B01} => {HBA_CNV=AC01}	{Age=Y} => {HBA_CNV=AC01}	36	16	328	91	0.1602	0.7916	3.1171	1.6002
{Sex=Female,Age=Y,HBA2=A200,HBB=B01} => {HBA_CNV=AC01}	{HBA2=A200} => {HBA_CNV=AC01}	36	16	631	157	0.0753	0.9005	3.3993	1.7848
{Sex=Female,Age=Y,HBA2=A200,HBB=B01} => {HBA_CNV=AC01}	{HBB=B01} => {HBA_CNV=AC01}	36	16	100	30	0.3452	0.6701	3.1917	1.4782
{Sex=Female,Age=Y,HBA2=A200,HBB=B01} => {HBA_CNV=AC01}	{Sex=Female,Age=Y} => {HBA_CNV=AC01}	36	16	221	64	0.2155	0.7438	3.0522	1.5326
{Sex=Female,Age=Y,HBA2=A200,HBB=B01} => {HBA_CNV=AC01}	{Sex=Female,HBA2=A200} => {HBA_CNV=AC01}	36	16	388	100	0.1083	0.8561	3.3375	1.7225
{Sex=Female,Age=Y,HBA2=A200,HBB=B01} => {HBA_CNV=AC01}	{Sex=Female,HBB=B01} => {HBA_CNV=AC01}	36	16	68	23	0.559	0.5706	2.9738	1.3114
{Sex=Female,Age=Y,HBA2=A200,HBB=B01} => {HBA_CNV=AC01}	{Age=Y,HBA2=A200} => {HBA_CNV=AC01}	36	16	312	90	0.2214	0.7607	3.0011	1.5391
{Sex=Female,Age=Y,HBA2=A200,HBB=B01} => {HBA_CNV=AC01}	{Age=Y,HBB=B01} => {HBA_CNV=AC01}	36	16	53	18	0.5447	0.5445	3.12	1.3057
{Sex=Female,Age=Y,HBA2=A200,HBB=B01} => {HBA_CNV=AC01}	{HBA2=A200,HBB=B01} => {HBA_CNV=AC01}	36	16	93	30	0.4527	0.622	2.9761	1.3752
{Sex=Female,Age=Y,HBA2=A200,HBB=B01} => {HBA_CNV=AC01}	{Sex=Female,Age=Y,HBA2=A200} => {HBA_CNV=AC01}	36	16	211	64	0.2909	0.7098	2.9166	1.4635
{Sex=Female,Age=Y,HBA2=A200,HBB=B01} => {HBA_CNV=AC01}	{Sex=Female,Age=Y,HBB=B01} => {HBA_CNV=AC01}	36	16	38	16	1	0.4236	2.6292	1.055
{Sex=Female,Age=Y,HBA2=A200,HBB=B01} => {HBA_CNV=AC01}	{Sex=Female,HBA2=A200,HBB=B01} => {HBA_CNV=AC01}	36	16	65	23	0.5643	0.5445	2.849	1.2539
{Sex=Female,Age=Y,HBA2=A200,HBB=B01} => {HBA_CNV=AC01}	{Age=Y,HBA2=A200,HBB=B01} => {HBA_CNV=AC01}	36	16	49	18	0.6855	0.5015	2.8976	1.2079
{Sex=Female,Age=Y,HBA2=A200,HBB=B01} => {HBA_CNV=AC01}	{Sex=Female,Age=Y,HBA2=A200,HBB=B01} => {HBA_CNV=AC01}	36	16	36	16	1	0.3998	2.5014	1

## Sheet: RuleBNInDH
Rule	{lhs&rhs}	{lhs}	{rhs}	{all}	Fisher.Test.P_Valur	Fisher.Test.Lower	Fisher.Test.Upper	Fisher.Test.Odds_Ratio
{Sex=Female,HBA_CNV=AC03,HBB=B00} => {HBA2=A203}	0	27	3	664	1	0	61.1777	0
{HBA2=A203} => {HBA_CNV=AC03}	1	3	44	664	0.2303	0.0937	63.9409	5.0078
{Sex=Male,Age=Y} => {HBB=B01}	15	107	100	664	0.8854	0.4837	1.6865	0.9309
{Sex=Male,HBA2=A200,HBA_CNV=AC00} => {HBB=B04}	1	164	5	664	1	0.017	7.3086	0.8099
{Sex=Male,Age=O,HBA2=A200,HBB=B00} => {HBA_CNV=AC03}	9	123	44	664	0.845	0.4618	2.3676	1.1041
{Sex=Male,Age=O,HBB=B00} => {HBA_CNV=AC03}	9	128	44	664	0.848	0.4442	2.2728	1.061
{Sex=Male,Age=O,HBA2=A200} => {HBA_CNV=AC03}	9	141	44	664	1	0.404	2.0585	0.9633
{Sex=Male,HBA2=A200,HBB=B00} => {HBA_CNV=AC03}	12	209	44	664	0.7481	0.4087	1.708	0.8666
{Sex=Male,Age=O} => {HBA_CNV=AC03}	9	149	44	664	1	0.3828	1.9456	0.9116
{Sex=Male,HBB=B00} => {HBA_CNV=AC03}	12	217	44	664	0.7484	0.3939	1.6441	0.8347
{HBA2=A200,HBA_CNV=AC03} => {Sex=Male}	12	41	257	664	0.5273	0.356	1.4958	0.7564
{Sex=Male} => {HBA_CNV=AC03}	12	257	44	664	0.3559	0.3333	1.3847	0.7048

## Sheet: CompareTypeFrequency01
Property	Value	N_BN	N_DH	Frequency_BN	Frequency_DH	Fisher.Test.P_Valur	Fisher.Test.Lower	Fisher.Test.Upper	Fisher.Test.Odds_Ratio
HBA1	A100	263	657	0.9962	0.9895	0.9589	0.8184	1.2386	1.0068
HBA1	A101	0	7	0	0.0105	0.2007	0	1.759	0
HBA1	A102	1	0	0.0038	0	0.2853	0.0642	Inf	Inf
HBA2	A200	246	631	0.9318	0.9503	0.8754	0.7944	1.2101	0.9806
HBA2	A201	5	17	0.0189	0.0256	0.6402	0.2113	2.1172	0.74
HBA2	A202	9	8	0.0341	0.012	0.0537	0.9564	8.5154	2.826
HBA2	A203	3	3	0.0114	0.0045	0.3612	0.3343	18.8768	2.5123
HBA2	A204	0	2	0	0.003	1	0	13.4447	0
HBA2	A205	0	3	0	0.0045	0.5626	0	6.1195	0
HBA2	A206	1	0	0.0038	0	0.2853	0.0642	Inf	Inf
HBA_CNV	AC00	184	444	0.697	0.6687	0.7322	0.828	1.3107	1.0423
HBA_CNV	AC01	26	159	0.0985	0.2395	0	0.2545	0.6436	0.4116
HBA_CNV	AC02	0	5	0	0.0075	0.3294	0	2.7641	0
HBA_CNV	AC03	45	44	0.1705	0.0663	0	1.6157	4.0896	2.5696
HBA_CNV	AC04	7	4	0.0265	0.006	0.0168	1.1062	20.6346	4.3934
HBA_CNV	AC05	0	2	0	0.003	1	0	13.4447	0
HBA_CNV	AC06	1	6	0.0038	0.009	0.6801	0.0091	3.4831	0.4195
HBA_CNV	AC07	1	0	0.0038	0	0.2853	0.0642	Inf	Inf
HBB	B00	226	532	0.8561	0.8012	0.5534	0.86	1.3268	1.0684
HBB	B01	10	100	0.0379	0.1506	0	0.1153	0.4923	0.2518
HBB	B02	1	1	0.0038	0.0015	0.4889	0.0319	197.412	2.5123
HBB	B03	11	11	0.0417	0.0166	0.0336	0.9747	6.4758	2.5124
HBB	B04	14	5	0.053	0.0075	0.0001	2.3618	25.1771	7.0253
HBB	B05	0	2	0	0.003	1	0	13.4447	0
HBB	B06	0	6	0	0.009	0.1923	0	2.1524	0
HBB	B07	0	5	0	0.0075	0.3294	0	2.7641	0
HBB	B08	1	1	0.0038	0.0015	0.4889	0.0319	197.412	2.5123
HBB	B09	0	1	0	0.0015	1	0	98.0896	0
HBB	B10	1	0	0.0038	0	0.2853	0.0642	Inf	Inf
HBB_CNV	BC00	264	663	1	0.9985	1	0.8143	1.2317	1.0015
HBB_CNV	BC01	0	1	0	0.0015	1	0	98.0896	0

## Sheet: CompareTypeFrequency02
Genotype_Info	N_BN	N_DH	Frequency_BN	Frequency_DH	Fisher.Test.P_Valur	Fisher.Test.Lower	Fisher.Test.Upper	Fisher.Test.Odds_Ratio
A100, A200, AC00, B00, BC00	144	342	0.5455	0.5151	0.6654	0.8249	1.3568	1.059
A100, A200, AC00, B00, BC01	0	1	0	0.0015	1	0	98.0896	0
A100, A200, AC00, B01, BC00	6	57	0.0227	0.0858	0.0006	0.0923	0.6235	0.265
A100, A200, AC00, B02, BC00	1	0	0.0038	0	0.2853	0.0642	Inf	Inf
A100, A200, AC00, B03, BC00	7	4	0.0265	0.006	0.0168	1.1062	20.6346	4.3934
A100, A200, AC00, B04, BC00	10	4	0.0379	0.006	0.0012	1.79	27.6488	6.2731
A100, A200, AC00, B05, BC00	0	1	0	0.0015	1	0	98.0896	0
A100, A200, AC00, B06, BC00	0	3	0	0.0045	0.5626	0	6.1195	0
A100, A200, AC00, B07, BC00	0	3	0	0.0045	0.5626	0	6.1195	0
A100, A200, AC00, B10, BC00	1	0	0.0038	0	0.2853	0.0642	Inf	Inf
A100, A200, AC01, B00, BC00	20	111	0.0758	0.1672	0.0011	0.2611	0.7531	0.4535
A100, A200, AC01, B01, BC00	1	29	0.0038	0.0437	0.0013	0.0021	0.5294	0.0868
A100, A200, AC01, B02, BC00	0	1	0	0.0015	1	0	98.0896	0
A100, A200, AC01, B03, BC00	1	5	0.0038	0.0075	1	0.0106	4.5286	0.5033
A100, A200, AC01, B04, BC00	3	1	0.0114	0.0015	0.0734	0.6013	395.784	7.5266
A100, A200, AC01, B05, BC00	0	1	0	0.0015	1	0	98.0896	0
A100, A200, AC01, B06, BC00	0	2	0	0.003	1	0	13.4447	0
A100, A200, AC01, B07, BC00	0	2	0	0.003	1	0	13.4447	0
A100, A200, AC01, B09, BC00	0	1	0	0.0015	1	0	98.0896	0
A100, A200, AC02, B00, BC00	0	1	0	0.0015	1	0	98.0896	0
A100, A200, AC02, B01, BC00	0	2	0	0.003	1	0	13.4447	0
A100, A200, AC03, B00, BC00	39	38	0.1477	0.0572	0.0001	1.5684	4.2436	2.5786
A100, A200, AC03, B01, BC00	2	2	0.0076	0.003	0.3225	0.1812	34.8604	2.5123
A100, A200, AC03, B03, BC00	0	1	0	0.0015	1	0	98.0896	0
A100, A200, AC03, B08, BC00	1	0	0.0038	0	0.2853	0.0642	Inf	Inf
A100, A200, AC04, B00, BC00	7	4	0.0265	0.006	0.0168	1.1062	20.6346	4.3934
A100, A200, AC05, B00, BC00	0	2	0	0.003	1	0	13.4447	0
A100, A200, AC06, B00, BC00	0	5	0	0.0075	0.3294	0	2.7641	0
A100, A200, AC06, B01, BC00	0	1	0	0.0015	1	0	98.0896	0
A100, A200, AC06, B03, BC00	1	0	0.0038	0	0.2853	0.0642	Inf	Inf
A100, A200, AC07, B00, BC00	1	0	0.0038	0	0.2853	0.0642	Inf	Inf
A100, A201, AC00, B00, BC00	3	12	0.0114	0.0181	0.5756	0.1131	2.3566	0.6291
A100, A201, AC00, B01, BC00	0	4	0	0.006	0.582	0	3.8346	0
A100, A201, AC00, B03, BC00	1	1	0.0038	0.0015	0.4889	0.0319	197.412	2.5123
A100, A201, AC00, B04, BC00	1	0	0.0038	0	0.2853	0.0642	Inf	Inf
A100, A202, AC00, B00, BC00	8	6	0.0303	0.009	0.0323	1.0079	11.8242	3.3485
A100, A202, AC00, B01, BC00	1	1	0.0038	0.0015	0.4889	0.0319	197.412	2.5123
A100, A202, AC00, B08, BC00	0	1	0	0.0015	1	0	98.0896	0
A100, A203, AC01, B00, BC00	0	1	0	0.0015	1	0	98.0896	0
A100, A203, AC02, B00, BC00	0	1	0	0.0015	1	0	98.0896	0
A100, A203, AC03, B00, BC00	3	0	0.0114	0	0.0234	1.0316	Inf	Inf
A100, A203, AC03, B01, BC00	0	1	0	0.0015	1	0	98.0896	0
A100, A204, AC03, B00, BC00	0	1	0	0.0015	1	0	98.0896	0
A100, A204, AC03, B01, BC00	0	1	0	0.0015	1	0	98.0896	0
A100, A205, AC00, B00, BC00	0	1	0	0.0015	1	0	98.0896	0
A100, A205, AC01, B06, BC00	0	1	0	0.0015	1	0	98.0896	0
A100, A205, AC02, B00, BC00	0	1	0	0.0015	1	0	98.0896	0
A100, A206, AC01, B03, BC00	1	0	0.0038	0	0.2853	0.0642	Inf	Inf
A101, A200, AC00, B00, BC00	0	2	0	0.003	1	0	13.4447	0
A101, A200, AC00, B01, BC00	0	1	0	0.0015	1	0	98.0896	0
A101, A200, AC01, B00, BC00	0	3	0	0.0045	0.5626	0	6.1195	0
A101, A200, AC01, B01, BC00	0	1	0	0.0015	1	0	98.0896	0
A102, A200, AC00, B00, BC00	1	0	0.0038	0	0.2853	0.0642	Inf	Inf

[truncated: 2 more sheets: PermutationTestBN, PermutationTestDH]
