# Supplementary material for: Regional gender differences in an autosomal disease result in corresponding diversity differences
Source: Sci Rep. 2019 Apr 2;9:5472. doi: 10.1038/s41598-019-41905-8 (PMC6445288; doi:10.1038/s41598-019-41905-8)
Supplement: Supplementary file 4 — Dataset 2 [file 41598_2019_41905_MOESM4_ESM.xls]

## Sheet: Age
Interval	CodeName
>24	O
<=24	Y
NA	U

## Sheet: HBA1_HPC_anno
Type_Anno	Code_Name
NORM	A100
pathogenic|.|het-ref|splice-5|NM_000558.3(HBA1): c.95+1G>A	A101
pathogenic| HbVar.2784:Hb Queens Park|het-ref|missense|NM_000558.3(HBA1): c.98T>A (p.M33K)	A102

## Sheet: HBA2_HPC_anno
Type_Anno	Code_Name
NORM	A200
pathogenic|Hb Constant Spring (Hb CS)|het-ref|stop-loss|NM_000517.4(HBA2): c.427T>C (p.*143Qfs*?)	A201
pathogenic| HbVar.185:Hb Westmead|het-ref|missense|NM_000517.4(HBA2): c.369C>G (p.H123Q)	A202
pathogenic| HbVar.185:Hb Westmead|hom-alt|missense|NM_000517.4(HBA2): c.369C>G (p.H123Q)	A203
pathogenic|.|hom-alt|init-loss|NM_000517.4(HBA2): c.1delA (p.0?)	A204
pathogenic|Hb Constant Spring (Hb CS)|hom-alt|stop-loss|NM_000517.4(HBA2): c.427T>C (p.*143Qfs*?)	A205
pathogenic| HbVar.187:Hb Quong Sze|hom-alt|missense|NM_000517.4(HBA2): c.377T>C (p.L126P)	A206

## Sheet: HBA_CNV
Type_Anno	Code_Name
NORM	AC00
aa/-a3.7	AC01
aa/-a3.7(Aberrant sample, a1 and a2 fusing after deletion in another chain)	AC02
aa/--SEA	AC03
aa/-a4.2	AC04
-a3.7/--SEA	AC05
-a3.7/-a3.7	AC06
aa/aaa	AC07

## Sheet: HBB_HPC_anno
Type_Anno	Code_Name
NORM	B00
pathogenic|Hb E|het-ref|missense|NM_000518.4(HBB): c.79G>A (p.E27K)	B01
pathogenic|.|het-ref|frameshift|NM_000518.4(HBB): c.217dupA (p.S73Kfs*2)	B02
pathogenic| HbVar.849:Codons 41/42 (-TTCT); TTCTTT(Phe-Phe)>- - - -TT beta0|het-ref|frameshift|NM_000518.4(HBB): c.126_129delCTTT (p.F42Lfs*19)	B03
pathogenic| HbVar.800:Codon 17 (A>T); AAG(Lys)>TAG(stop codon) beta0|het-ref|nonsense|NM_000518.4(HBB): c.52A>T (p.K18*)	B04
pathogenic|.|het-ref|intron|NM_000518.4(HBB): c.316-238C>T	B05
pathogenic|Hb E|hom-alt|missense|NM_000518.4(HBB): c.79G>A (p.E27K)	B06
pathogenic| HbVar.521:Hb Dhonburi|het-ref|missense|NM_000518.4(HBB): c.380T>G (p.V127G)	B07
pathogenic| HbVar.548:Hb Hope|het-ref|missense|NM_000518.4(HBB): c.410G>A (p.G137D)	B08
pathogenic|HbVar.848:Codon 41 (-C); TTC(Phe)>TT- beta0|het-ref|frameshift|NM_000518.4(HBB): c.126delC (p.F43Lfs*19)	B09
pathogenic|HbVar.818:IVS-I-1 (G>T); AG^GTTGGT>AGTTTGGT beta0|het-ref|splice-5|NM_000518.4(HBB): c.92+1G>T	B10

## Sheet: HBB_CNV
Type_Anno	Code_Name
NORM	BC00
1-HBB	BC01
